# Supplementary material for: Exploration of the Germline Genome of the Ciliate Chilodonella uncinata through Single-Cell Omics (Transcriptomics and Genomics)
Source: mBio. 2018 Jan 9;9(1):e01836-17. doi: 10.1128/mBio.01836-17 (PMC5760741; doi:10.1128/mBio.01836-17)
Supplement: TABLE S3 [file mbo001183657st3.xls]

## Sheet: SCG_ChiloGermline_S3_Penultimat
GFam_1	Contig_6526_length_616	Contig_2405_length_796	Contig_7400_length_364	Contig_5461_length_1803	Contig_5444_length_1933	Contig_6600_length_583	Contig_7323_length_381	Contig_6695_length_554	Contig_5893_length_975	Contig_5818_length_1042	Contig_5758_length_1095	Contig_5928_length_944	Contig_7135_length_427	Contig_6114_length_830	Contig_6981_length_464	Contig_6368_length_684	Contig_6923_length_481	Contig_6677_length_559	Contig_7024_length_453	Contig_7301_length_388	Contig_5503_length_1598	Contig_6959_length_470	Contig_6123_length_819	Contig_6485_length_632	Contig_6379_length_676	Contig_6989_length_462	Contig_6731_length_540	Contig_5773_length_1085	Contig_6693_length_554	Contig_7645_length_319	Contig_6643_length_571	Contig_6595_length_584	Contig_7092_length_436	Contig_5722_length_1138	Contig_5506_length_1586	Contig_7138_length_427	Contig_7174_length_418	Contig_5700_length_1166	Contig_5691_length_1178	Contig_5619_length_1308	Contig_6585_length_590	Contig_7506_length_346	Contig_5942_length_934	Contig_6678_length_559	Contig_6897_length_488	Contig_6859_length_499	Contig_5780_length_1079	Contig_6786_length_521	Contig_5900_length_971
GFam_2	Contig_6998_length_461	Contig_1681_length_491	Contig_1937_length_388	Contig_6628_length_576	Contig_332_length_544	Contig_7232_length_403	Contig_11439_length_374	Contig_11238_length_392	Contig_1963_length_359	Contig_509_length_396	Contig_391_length_362	Contig_6799_length_517	Contig_7043_length_448	Contig_5831_length_1030	Contig_6245_length_746	Contig_230_length_352	Contig_8896_length_374	Contig_7285_length_391	Contig_9009_length_355	Contig_10993_length_417	Contig_7329_length_380	Contig_7502_length_346	Contig_8542_length_446	Contig_8556_length_442	Contig_11361_length_381	Contig_9008_length_355	Contig_8925_length_369	Contig_7226_length_404	Contig_11550_length_365	Contig_774_length_385	Contig_1724_length_376	Contig_8937_length_367	Contig_7190_length_413	Contig_9067_length_346	Contig_8907_length_371	Contig_1954_length_373	Contig_9119_length_338	Contig_6762_length_531	Contig_6983_length_464	Contig_2797_length_404	Contig_9084_length_342	Contig_7379_length_368	Contig_7395_length_365	Contig_12313_length_305	Contig_1671_length_393	Contig_7324_length_381	Contig_796_length_374	Contig_4958_length_441	Contig_10930_length_422
GFam_3	Contig_8_length_494	Contig_5919_length_953	Contig_13_length_450	Contig_20_length_581	Contig_4555_length_908	Contig_9548_length_841	Contig_217_length_413	Contig_66_length_1099	Contig_7761_length_1571	Contig_9045_length_349	Contig_10213_length_540	Contig_755_length_472	Contig_2012_length_304	Contig_1515_length_955	Contig_8710_length_410	Contig_8908_length_371	Contig_1644_length_659	Contig_4676_length_680	Contig_212_length_674	Contig_52_length_1261	Contig_29_length_666	Contig_126_length_829	Contig_11149_length_400	Contig_4497_length_1139	Contig_351_length_808	Contig_1921_length_404	Contig_1689_length_1003	Contig_1818_length_700	Contig_8340_length_517	Contig_7760_length_1590	Contig_4786_length_555	Contig_11505_length_368	Contig_10635_length_460	Contig_10113_length_564	Contig_2098_length_904	Contig_2081_length_993	Contig_1835_length_588	Contig_3440_length_807	Contig_2319_length_1011	Contig_2289_length_1122	Contig_2679_length_488	Contig_2097_length_904	Contig_4647_length_725	Contig_4842_length_506	Contig_4831_length_517	Contig_1838_length_576	Contig_1088_length_915	Contig_1943_length_381	Contig_1940_length_384
GFam_4	Contig_701_length_442	Contig_8509_length_456	Contig_10026_length_588	Contig_11418_length_376	Contig_12121_length_318	Contig_6665_length_563	Contig_7202_length_411	Contig_7877_length_892	Contig_11270_length_389	Contig_991_length_351	Contig_7412_length_361	Contig_6717_length_545	Contig_12287_length_307	Contig_8789_length_393	Contig_6266_length_732	Contig_9057_length_348	Contig_11968_length_331	Contig_1734_length_408	Contig_8358_length_505	Contig_3754_length_828	Contig_7992_length_731	Contig_11749_length_347	Contig_11504_length_368	Contig_11254_length_390	Contig_10986_length_417	Contig_4614_length_767	Contig_9533_length_863	Contig_10236_length_536	Contig_10939_length_421	Contig_10838_length_433	Contig_2021_length_831	Contig_3802_length_643	Contig_7852_length_942	Contig_2827_length_389	Contig_10340_length_517	Contig_2884_length_367	Contig_9138_length_335	Contig_12286_length_307	Contig_11221_length_393	Contig_3999_length_362	Contig_8193_length_578	Contig_11748_length_347
GFam_5	Contig_6268_length_731	Contig_939_length_830	Contig_6064_length_855	Contig_7894_length_869	Contig_8275_length_543	Contig_6017_length_885	Contig_3734_length_955	Contig_6025_length_880	Contig_5993_length_896	Contig_4193_length_824	Contig_1216_length_941	Contig_5879_length_985	Contig_5917_length_958	Contig_5840_length_1024	Contig_5841_length_1024	Contig_11788_length_344	Contig_9479_length_952	Contig_11920_length_335	Contig_1793_length_963	Contig_8316_length_526	Contig_3736_length_939	Contig_11777_length_345	Contig_7201_length_411	Contig_9437_length_1068	Contig_2744_length_438	Contig_7143_length_426	Contig_6811_length_511	Contig_8553_length_443	Contig_7270_length_394	Contig_1435_length_461	Contig_8087_length_635	Contig_11805_length_343	Contig_8516_length_453	Contig_9093_length_340
GFam_6	Contig_22_length_543	Contig_6691_length_555	Contig_64_length_673	Contig_10971_length_418	Contig_9678_length_735	Contig_5880_length_985	Contig_2348_length_938	Contig_5544_length_1478	Contig_6561_length_603	Contig_11015_length_415	Contig_11945_length_333	Contig_10264_length_529	Contig_8295_length_532	Contig_402_length_586	Contig_6906_length_485	Contig_1520_length_827	Contig_235_length_426	Contig_542_length_597	Contig_9478_length_952	Contig_11593_length_361	Contig_12242_length_311	Contig_81_length_676	Contig_6977_length_465	Contig_6310_length_711	Contig_8871_length_378	Contig_1361_length_1016	Contig_8656_length_421	Contig_10618_length_463	Contig_5517_length_1559
GFam_7	Contig_3_length_508	Contig_11978_length_330	Contig_4_length_517	Contig_19_length_559	Contig_8440_length_478	Contig_8632_length_426	Contig_2766_length_424	Contig_92_length_763	Contig_12028_length_326	Contig_9165_length_331	Contig_6236_length_751	Contig_7889_length_879	Contig_7803_length_1097	Contig_12376_length_300	Contig_7208_length_409	Contig_7675_length_313	Contig_9089_length_341	Contig_181_length_799	Contig_9350_length_303	Contig_6099_length_838	Contig_687_length_438	Contig_9655_length_755	Contig_779_length_505	Contig_5155_length_363
GFam_8	Contig_2641_length_519	Contig_5877_length_986	Contig_6945_length_474	Contig_6991_length_462	Contig_7247_length_399	Contig_7279_length_392	Contig_7012_length_456	Contig_7241_length_400	Contig_6973_length_467	Contig_6689_length_556	Contig_7188_length_413	Contig_7197_length_412	Contig_9424_length_1166	Contig_9680_length_735	Contig_8749_length_400	Contig_6516_length_621	Contig_10363_length_512	Contig_8308_length_527	Contig_4956_length_442	Contig_9791_length_666	Contig_7592_length_329	Contig_9022_length_353
GFam_9	Contig_5_length_567	Contig_338_length_466	Contig_53_length_811	Contig_34_length_448	Contig_27_length_678	Contig_11389_length_379	Contig_9612_length_785	Contig_112_length_516	Contig_28_length_514	Contig_200_length_618	Contig_9348_length_304	Contig_952_length_521	Contig_274_length_1278	Contig_1416_length_396	Contig_10830_length_435	Contig_1844_length_555	Contig_7438_length_358
GFam_10	Contig_284_length_1765	Contig_7965_length_760	Contig_4926_length_458	Contig_6431_length_652	Contig_9117_length_338	Contig_3014_length_313	Contig_2656_length_506	Contig_7702_length_306	Contig_5926_length_946	Contig_10583_length_469	Contig_8084_length_637	Contig_8633_length_425
GFam_11	Contig_59_length_2907	Contig_2471_length_693	Contig_3439_length_824	Contig_507_length_578	Contig_1007_length_572	Contig_2334_length_975	Contig_1337_length_915	Contig_3227_length_530	Contig_4618_length_763	Contig_10031_length_587	Contig_2896_length_362
GFam_12	Contig_602_length_565	Contig_8808_length_389	Contig_11111_length_404	Contig_8603_length_433	Contig_8427_length_481	Contig_8839_length_385	Contig_6599_length_583	Contig_9517_length_891	Contig_12386_length_300	Contig_3515_length_515	Contig_5069_length_390
GFam_13	Contig_11_length_574	Contig_21_length_558	Contig_63_length_353	Contig_186_length_474	Contig_11441_length_374	Contig_2984_length_324	Contig_8522_length_451	Contig_8563_length_442	Contig_4185_length_862	Contig_8067_length_655
GFam_14	Contig_50_length_782	Contig_367_length_611	Contig_206_length_494	Contig_95_length_1121	Contig_10138_length_557	Contig_2113_length_762	Contig_1014_length_1368	Contig_2066_length_1217	Contig_3371_length_615	Contig_1012_length_1355
GFam_15	Contig_969_length_448	Contig_7815_length_1071	Contig_9403_length_1388	Contig_4403_length_331	Contig_11483_length_370	Contig_2990_length_320	Contig_8344_length_514	Contig_10622_length_462	Contig_4544_length_932	Contig_11316_length_384
GFam_16	Contig_1125_length_1093	Contig_10820_length_435	Contig_1950_length_622	Contig_9836_length_647	Contig_1634_length_473	Contig_10322_length_520	Contig_11260_length_389	Contig_1150_length_1379	Contig_5193_length_350	Contig_9107_length_339
GFam_17	Contig_3015_length_313	Contig_9431_length_1122	Contig_7808_length_1088	Contig_4602_length_792	Contig_4014_length_355	Contig_10637_length_460	Contig_6718_length_545	Contig_6087_length_843	Contig_7095_length_435	Contig_9346_length_304
GFam_18	Contig_288_length_652	Contig_11865_length_339	Contig_4649_length_720	Contig_1418_length_602	Contig_10414_length_500	Contig_5239_length_339	Contig_678_length_495	Contig_764_length_566	Contig_2695_length_475
GFam_19	Contig_2632_length_525	Contig_4876_length_486	Contig_4324_length_421	Contig_3489_length_602	Contig_6686_length_556	Contig_2823_length_392	Contig_5905_length_969	Contig_9397_length_1416	Contig_3401_length_1642
GFam_20	Contig_10761_length_444	Contig_707_length_946	Contig_597_length_459	Contig_6512_length_622	Contig_9814_length_657	Contig_1967_length_354	Contig_8619_length_430	Contig_7897_length_857
GFam_21	Contig_46_length_814	Contig_9131_length_336	Contig_4765_length_574	Contig_1492_length_487	Contig_5963_length_922	Contig_5970_length_913	Contig_8838_length_385	Contig_8845_length_384
GFam_22	Contig_8330_length_522	Contig_1554_length_601	Contig_7186_length_414	Contig_1979_length_342	Contig_2889_length_364	Contig_8452_length_474	Contig_5303_length_319	Contig_7377_length_368
GFam_23	Contig_1654_length_410	Contig_12391_length_3243	Contig_11419_length_376	Contig_6928_length_481	Contig_7366_length_371	Contig_7899_length_856	Contig_11455_length_373	Contig_12271_length_308
GFam_24	Contig_80_length_518	Contig_8258_length_552	Contig_344_length_451	Contig_834_length_11945	Contig_12438_length_1521	Contig_5559_length_1438	Contig_10097_length_567
GFam_25	Contig_264_length_2876	Contig_269_length_4173	Contig_444_length_3723	Contig_2166_length_3170	Contig_4157_length_1474	Contig_1154_length_1780	Contig_3080_length_1470
GFam_26	Contig_271_length_2381	Contig_468_length_1787	Contig_4271_length_531	Contig_3783_length_726	Contig_3155_length_703	Contig_3842_length_559	Contig_3162_length_682
GFam_27	Contig_299_length_2038	Contig_12389_length_1353	Contig_2053_length_1428	Contig_2137_length_485	Contig_5770_length_1086	Contig_4959_length_440	Contig_308_length_1220
GFam_28	Contig_353_length_546	Contig_2088_length_931	Contig_5050_length_398	Contig_2078_length_1019	Contig_12435_length_459	Contig_4361_length_377	Contig_2108_length_838
GFam_29	Contig_519_length_318	Contig_12130_length_318	Contig_9143_length_334	Contig_9116_length_338	Contig_1687_length_378	Contig_8849_length_383	Contig_7295_length_389
GFam_30	Contig_2567_length_582	Contig_3745_length_863	Contig_3016_length_312	Contig_7289_length_390	Contig_3284_length_427	Contig_2682_length_486	Contig_5057_length_395
GFam_31	Contig_4140_length_383	Contig_12415_length_2214	Contig_12398_length_2292	Contig_5407_length_2698	Contig_11243_length_391	Contig_9031_length_352	Contig_12159_length_315
GFam_32	Contig_6590_length_588	Contig_5465_length_1770	Contig_9384_length_1638	Contig_5599_length_1349	Contig_6466_length_638	Contig_6517_length_620	Contig_6635_length_573
GFam_33	Contig_5520_length_1550	Contig_5908_length_968	Contig_5668_length_1218	Contig_5578_length_1378	Contig_5931_length_941	Contig_7437_length_358	Contig_7597_length_329
GFam_34	Contig_41_length_1401	Contig_2056_length_1334	Contig_587_length_1596	Contig_3377_length_462	Contig_12084_length_320	Contig_7718_length_303
GFam_35	Contig_179_length_1232	Contig_539_length_815	Contig_1351_length_905	Contig_535_length_866	Contig_7261_length_396	Contig_224_length_576
GFam_36	Contig_601_length_582	Contig_10680_length_453	Contig_12416_length_3834	Contig_8485_length_461	Contig_9711_length_718	Contig_9847_length_643
GFam_37	Contig_1325_length_742	Contig_6657_length_566	Contig_7780_length_1278	Contig_5224_length_341	Contig_9586_length_807	Contig_10928_length_422
GFam_38	Contig_5483_length_1683	Contig_5871_length_989	Contig_5754_length_1098	Contig_5987_length_900	Contig_5583_length_1369	Contig_5918_length_956
GFam_39	Contig_5494_length_1619	Contig_6219_length_762	Contig_5588_length_1362	Contig_6465_length_640	Contig_5690_length_1180	Contig_6760_length_531
GFam_40	Contig_1868_length_534	Contig_315_length_502	Contig_389_length_600	Contig_12249_length_310	Contig_8200_length_575
GFam_41	Contig_84_length_1231	Contig_145_length_1113	Contig_161_length_1115	Contig_721_length_999	Contig_5053_length_397
GFam_42	Contig_279_length_929	Contig_296_length_2079	Contig_278_length_4311	Contig_3429_length_914	Contig_4394_length_346
GFam_43	Contig_581_length_567	Contig_1522_length_987	Contig_3841_length_559	Contig_1547_length_636	Contig_9253_length_318
GFam_44	Contig_1110_length_1684	Contig_4103_length_1284	Contig_12447_length_1998	Contig_3091_length_1231	Contig_3065_length_466
GFam_45	Contig_5182_length_353	Contig_10039_length_585	Contig_9777_length_674	Contig_10166_length_550	Contig_9523_length_881
GFam_46	Contig_5399_length_4140	Contig_5397_length_4352	Contig_6100_length_837	Contig_6088_length_843	Contig_5529_length_1521
GFam_47	Contig_5406_length_2715	Contig_5493_length_1620	Contig_5438_length_2003	Contig_7123_length_429	Contig_6418_length_655
GFam_48	Contig_36_length_673	Contig_7128_length_428	Contig_366_length_1015	Contig_10611_length_464
GFam_49	Contig_73_length_654	Contig_552_length_841	Contig_2124_length_604	Contig_2072_length_1123
GFam_50	Contig_71_length_1737	Contig_6022_length_883	Contig_8042_length_675	Contig_174_length_1714
GFam_51	Contig_306_length_2129	Contig_3090_length_1233	Contig_3391_length_2669	Contig_4150_length_3294
GFam_52	Contig_309_length_1111	Contig_4728_length_611	Contig_11557_length_364	Contig_7591_length_329
GFam_53	Contig_583_length_685	Contig_11220_length_393	Contig_1527_length_768	Contig_10588_length_468
GFam_54	Contig_816_length_614	Contig_5259_length_332	Contig_4137_length_385	Contig_1389_length_571
GFam_55	Contig_836_length_2325	Contig_838_length_1183	Contig_9385_length_1628	Contig_2964_length_333
GFam_56	Contig_1075_length_5667	Contig_4469_length_1506	Contig_7300_length_388	Contig_4117_length_661
GFam_57	Contig_1432_length_378	Contig_7039_length_449	Contig_6938_length_477	Contig_8649_length_423
GFam_58	Contig_1495_length_2058	Contig_7850_length_946	Contig_7846_length_960	Contig_6475_length_636
GFam_59	Contig_1537_length_685	Contig_7744_length_3224	Contig_2676_length_490	Contig_9156_length_332
GFam_60	Contig_1599_length_581	Contig_8570_length_441	Contig_3516_length_513	Contig_8771_length_396
GFam_61	Contig_2622_length_534	Contig_5569_length_1416	Contig_7854_length_937	Contig_6622_length_577
GFam_62	Contig_3373_length_559	Contig_5814_length_1045	Contig_5727_length_1126	Contig_7405_length_363
GFam_63	Contig_3870_length_494	Contig_8868_length_379	Contig_10587_length_468	Contig_4088_length_306
GFam_64	Contig_4733_length_608	Contig_9948_length_609	Contig_9784_length_670	Contig_9029_length_352
GFam_65	Contig_5513_length_1568	Contig_5540_length_1492	Contig_5561_length_1431	Contig_6776_length_526
GFam_66	Contig_5610_length_1323	Contig_6137_length_810	Contig_6048_length_866	Contig_5703_length_1162
GFam_67	Contig_5834_length_1028	Contig_5889_length_979	Contig_5902_length_970	Contig_6093_length_839
GFam_68	Contig_57_length_476	Contig_390_length_399	Contig_8262_length_551
GFam_69	Contig_8481_length_462	Contig_101_length_480	Contig_742_length_562
GFam_70	Contig_103_length_1317	Contig_11755_length_347	Contig_3296_length_408
GFam_71	Contig_104_length_2529	Contig_4484_length_1264	Contig_1081_length_2800
GFam_72	Contig_125_length_1285	Contig_2155_length_353	Contig_416_length_1371
GFam_73	Contig_143_length_1033	Contig_424_length_929	Contig_5925_length_947
GFam_74	Contig_146_length_1096	Contig_254_length_558	Contig_199_length_681
GFam_75	Contig_159_length_580	Contig_769_length_555	Contig_621_length_518
GFam_76	Contig_175_length_1673	Contig_8028_length_697	Contig_5555_length_1449
GFam_77	Contig_172_length_3634	Contig_5409_length_2625	Contig_3845_length_544
GFam_78	Contig_192_length_2080	Contig_3467_length_653	Contig_1106_length_912
GFam_79	Contig_227_length_525	Contig_6793_length_519	Contig_10116_length_564
GFam_80	Contig_225_length_1429	Contig_7307_length_386	Contig_662_length_862
GFam_81	Contig_252_length_905	Contig_1128_length_998	Contig_2042_length_1679
GFam_82	Contig_257_length_534	Contig_3064_length_470	Contig_6182_length_783
GFam_83	Contig_281_length_1061	Contig_2730_length_449	Contig_8785_length_393
GFam_84	Contig_302_length_1752	Contig_9060_length_347	Contig_1032_length_2542
GFam_85	Contig_329_length_459	Contig_8615_length_431	Contig_2404_length_798
GFam_86	Contig_333_length_513	Contig_977_length_464	Contig_7283_length_391
GFam_87	Contig_298_length_12079	Contig_835_length_4374	Contig_8246_length_557
GFam_88	Contig_395_length_684	Contig_656_length_739	Contig_10781_length_441
GFam_89	Contig_408_length_1008	Contig_11950_length_333	Contig_4129_length_465
GFam_90	Contig_422_length_599	Contig_7634_length_320	Contig_8651_length_422
GFam_91	Contig_438_length_2067	Contig_443_length_1583	Contig_3743_length_867
GFam_92	Contig_452_length_1104	Contig_9483_length_944	Contig_982_length_513
GFam_93	Contig_467_length_595	Contig_7649_length_318	Contig_11823_length_341
GFam_94	Contig_548_length_1055	Contig_3413_length_1214	Contig_4293_length_479
GFam_95	Contig_561_length_2779	Contig_7745_length_3014	Contig_2188_length_2102
GFam_96	Contig_664_length_974	Contig_8672_length_418	Contig_5326_length_314
GFam_97	Contig_705_length_515	Contig_10430_length_497	Contig_8551_length_444
GFam_98	Contig_759_length_881	Contig_3896_length_462	Contig_6407_length_665
GFam_99	Contig_765_length_547	Contig_12387_length_4914	Contig_1417_length_1023
GFam_100	Contig_878_length_1397	Contig_980_length_389	Contig_4344_length_396
GFam_101	Contig_885_length_1505	Contig_3477_length_626	Contig_3151_length_735
GFam_102	Contig_1045_length_722	Contig_3316_length_377	Contig_9679_length_735
GFam_103	Contig_1061_length_1200	Contig_9420_length_1180	Contig_2981_length_325
GFam_104	Contig_1080_length_3924	Contig_2167_length_2972	Contig_4538_length_960
GFam_105	Contig_1133_length_469	Contig_3674_length_342	Contig_3631_length_803
GFam_106	Contig_1155_length_875	Contig_2743_length_438	Contig_3272_length_454
GFam_107	Contig_1175_length_741	Contig_12229_length_311	Contig_9357_length_303
GFam_108	Contig_1198_length_592	Contig_7774_length_1325	Contig_1577_length_555
GFam_109	Contig_1282_length_579	Contig_4802_length_537	Contig_3817_length_606
GFam_110	Contig_1343_length_589	Contig_10420_length_499	Contig_9205_length_324
GFam_111	Contig_1346_length_570	Contig_8852_length_382	Contig_9822_length_653
GFam_112	Contig_1434_length_365	Contig_10352_length_514	Contig_1970_length_731
GFam_113	Contig_1512_length_970	Contig_5876_length_987	Contig_5895_length_975
GFam_114	Contig_1519_length_876	Contig_8429_length_480	Contig_7265_length_395
GFam_115	Contig_1579_length_563	Contig_4634_length_741	Contig_8158_length_590
GFam_116	Contig_1914_length_521	Contig_2602_length_552	Contig_10216_length_540
GFam_117	Contig_1922_length_403	Contig_9133_length_335	Contig_12348_length_302
GFam_118	Contig_1961_length_671	Contig_3494_length_590	Contig_7115_length_431
GFam_119	Contig_2086_length_964	Contig_2095_length_911	Contig_2103_length_875
GFam_120	Contig_2119_length_670	Contig_12414_length_915	Contig_5481_length_1685
GFam_121	Contig_2128_length_555	Contig_9701_length_724	Contig_7288_length_390
GFam_122	Contig_2205_length_1737	Contig_7753_length_1741	Contig_4360_length_382
GFam_123	Contig_2241_length_1353	Contig_2306_length_1053	Contig_2385_length_837
GFam_124	Contig_2316_length_1014	Contig_3103_length_1066	Contig_6397_length_669
GFam_125	Contig_2327_length_989	Contig_10117_length_563	Contig_3261_length_472
GFam_126	Contig_3278_length_431	Contig_2877_length_369	Contig_11804_length_343
GFam_127	Contig_2617_length_540	Contig_3774_length_769	Contig_2872_length_370
GFam_128	Contig_2650_length_511	Contig_3790_length_695	Contig_4195_length_803
GFam_129	Contig_2739_length_442	Contig_12388_length_5217	Contig_4844_length_505
GFam_130	Contig_2925_length_349	Contig_5487_length_1660	Contig_7848_length_948
GFam_131	Contig_3027_length_307	Contig_9461_length_1002	Contig_3720_length_1051
GFam_132	Contig_3032_length_305	Contig_11999_length_329	Contig_4026_length_346
GFam_133	Contig_3040_length_302	Contig_12432_length_4113	Contig_3935_length_417
GFam_134	Contig_3505_length_549	Contig_4713_length_627	Contig_4640_length_730
GFam_135	Contig_3666_length_398	Contig_7784_length_1201	Contig_9416_length_1215
GFam_136	Contig_3740_length_872	Contig_5375_length_305	Contig_9835_length_648
GFam_137	Contig_3757_length_826	Contig_10160_length_551	Contig_9865_length_638
GFam_138	Contig_3833_length_570	Contig_11985_length_330	Contig_11232_length_392
GFam_139	Contig_3875_length_486	Contig_10779_length_442	Contig_11488_length_370
GFam_140	Contig_3888_length_471	Contig_4643_length_728	Contig_9943_length_611
GFam_141	Contig_3900_length_457	Contig_4517_length_1037	Contig_4248_length_582
GFam_142	Contig_3970_length_390	Contig_8111_length_615	Contig_7340_length_377
GFam_143	Contig_4060_length_323	Contig_12462_length_996	Contig_12407_length_1203
GFam_144	Contig_4064_length_320	Contig_6542_length_609	Contig_7970_length_755
GFam_145	Contig_4296_length_469	Contig_9944_length_611	Contig_9572_length_819
GFam_146	Contig_4375_length_368	Contig_8560_length_442	Contig_6744_length_537
GFam_147	Contig_4612_length_772	Contig_11465_length_371	Contig_7893_length_872
GFam_148	Contig_4768_length_570	Contig_8453_length_473	Contig_10808_length_438
GFam_149	Contig_4824_length_523	Contig_10476_length_491	Contig_7548_length_336
GFam_150	Contig_4994_length_424	Contig_9255_length_318	Contig_10230_length_537
GFam_151	Contig_5095_length_380	Contig_9722_length_709	Contig_8599_length_433
GFam_152	Contig_5100_length_377	Contig_7859_length_929	Contig_11930_length_334
GFam_153	Contig_5102_length_376	Contig_8073_length_651	Contig_7243_length_399
GFam_154	Contig_5382_length_304	Contig_7802_length_1097	Contig_9742_length_694
GFam_155	Contig_5402_length_3271	Contig_5508_length_1585	Contig_5482_length_1684
GFam_156	Contig_5563_length_1430	Contig_5501_length_1601	Contig_5512_length_1571
GFam_157	Contig_5718_length_1144	Contig_5911_length_963	Contig_5924_length_947
GFam_158	Contig_5537_length_1508	Contig_5601_length_1345	Contig_5593_length_1352
GFam_159	Contig_5704_length_1159	Contig_6013_length_886	Contig_6132_length_812
GFam_160	Contig_5705_length_1158	Contig_6220_length_761	Contig_5820_length_1040
GFam_161	Contig_5751_length_1101	Contig_5849_length_1017	Contig_6319_length_704
GFam_162	Contig_5833_length_1029	Contig_5952_length_929	Contig_6058_length_859
GFam_163	Contig_5860_length_998	Contig_7064_length_444	Contig_6930_length_480
GFam_164	Contig_5906_length_968	Contig_5892_length_977	Contig_5922_length_949
GFam_165	Contig_5904_length_969	Contig_6015_length_885	Contig_6085_length_844
GFam_166	Contig_6329_length_699	Contig_8133_length_600	Contig_11691_length_352
GFam_167	Contig_6533_length_613	Contig_7904_length_848	Contig_10525_length_479
GFam_168	Contig_6884_length_493	Contig_8031_length_691	Contig_7898_length_857
GFam_169	Contig_6992_length_461	Contig_10818_length_435	Contig_8418_length_485
GFam_170	Contig_7066_length_444	Contig_10689_length_453	Contig_8605_length_432
GFam_171	Contig_7456_length_354	Contig_8384_length_496	Contig_7552_length_335
GFam_172	Contig_7806_length_1092	Contig_11724_length_350	Contig_12358_length_301
GFam_173	Contig_7994_length_729	Contig_9808_length_658	Contig_8780_length_394
GFam_174	Contig_8282_length_541	Contig_12465_length_969	Contig_8703_length_411
GFam_175	Contig_8717_length_408	Contig_9532_length_868	Contig_10854_length_432
GFam_176	Contig_12352_length_301	Contig_12422_length_915	Contig_12424_length_942
GFam_177	Contig_12363_length_301	Contig_12461_length_1749	Contig_12412_length_1422
GFam_178	Contig_2_length_529	Contig_10195_length_544
GFam_179	Contig_9_length_518	Contig_10934_length_422
GFam_180	Contig_16_length_795	Contig_8010_length_711
GFam_181	Contig_18_length_1093	Contig_3375_length_487
GFam_182	Contig_31_length_571	Contig_9322_length_308
GFam_183	Contig_42_length_732	Contig_2140_length_471
GFam_184	Contig_47_length_1515	Contig_12460_length_723
GFam_185	Contig_1341_length_618	Contig_1722_length_925
GFam_186	Contig_62_length_1393	Contig_3893_length_466
GFam_187	Contig_82_length_862	Contig_485_length_826
GFam_188	Contig_85_length_1316	Contig_5571_length_1413
GFam_189	Contig_105_length_1085	Contig_5316_length_317
GFam_190	Contig_107_length_839	Contig_6948_length_473
GFam_191	Contig_116_length_2101	Contig_4009_length_358
GFam_192	Contig_133_length_732	Contig_295_length_771
GFam_193	Contig_134_length_1162	Contig_10094_length_568
GFam_194	Contig_151_length_732	Contig_1408_length_741
GFam_195	Contig_153_length_669	Contig_629_length_638
GFam_196	Contig_157_length_404	Contig_10307_length_522
GFam_197	Contig_162_length_660	Contig_4136_length_392
GFam_198	Contig_178_length_1589	Contig_3368_length_7480
GFam_199	Contig_565_length_1192	Contig_11948_length_333
GFam_200	Contig_180_length_1079	Contig_2593_length_557
GFam_201	Contig_194_length_406	Contig_5733_length_1117
GFam_202	Contig_197_length_412	Contig_695_length_384
GFam_203	Contig_198_length_824	Contig_429_length_530
GFam_204	Contig_196_length_1602	Contig_530_length_1526
GFam_205	Contig_204_length_756	Contig_9069_length_346
GFam_206	Contig_211_length_929	Contig_325_length_1122
GFam_207	Contig_232_length_669	Contig_6039_length_874
GFam_208	Contig_237_length_823	Contig_11652_length_355
GFam_209	Contig_241_length_520	Contig_781_length_381
GFam_210	Contig_250_length_829	Contig_635_length_841
GFam_211	Contig_256_length_859	Contig_10350_length_514
GFam_212	Contig_262_length_6567	Contig_3454_length_725
GFam_213	Contig_282_length_1172	Contig_2005_length_311
GFam_214	Contig_289_length_691	Contig_10936_length_422
GFam_215	Contig_292_length_368	Contig_6902_length_487
GFam_216	Contig_304_length_1782	Contig_486_length_1051
GFam_217	Contig_323_length_642	Contig_11183_length_397
GFam_218	Contig_328_length_467	Contig_1356_length_537
GFam_219	Contig_342_length_933	Contig_8355_length_507
GFam_220	Contig_346_length_403	Contig_7093_length_436
GFam_221	Contig_352_length_1088	Contig_8426_length_481
GFam_222	Contig_393_length_656	Contig_736_length_623
GFam_223	Contig_405_length_786	Contig_4616_length_764
GFam_224	Contig_417_length_1218	Contig_2069_length_1154
GFam_225	Contig_420_length_793	Contig_1127_length_616
GFam_226	Contig_427_length_454	Contig_3066_length_380
GFam_227	Contig_437_length_2280	Contig_4155_length_1743
GFam_228	Contig_434_length_6963	Contig_4148_length_5320
GFam_229	Contig_440_length_3358	Contig_4255_length_566
GFam_230	Contig_446_length_2074	Contig_3710_length_1109
GFam_231	Contig_451_length_1168	Contig_3793_length_685
GFam_232	Contig_453_length_1073	Contig_2561_length_588
GFam_233	Contig_454_length_1044	Contig_2330_length_984
GFam_234	Contig_460_length_1177	Contig_531_length_1702
GFam_235	Contig_465_length_610	Contig_10355_length_514
GFam_236	Contig_463_length_3683	Contig_3107_length_1027
GFam_237	Contig_477_length_533	Contig_473_length_1021
GFam_238	Contig_487_length_534	Contig_9665_length_743
GFam_239	Contig_493_length_523	Contig_7594_length_329
GFam_240	Contig_492_length_690	Contig_574_length_696
GFam_241	Contig_495_length_444	Contig_6274_length_728
GFam_242	Contig_501_length_457	Contig_11018_length_415
GFam_243	Contig_502_length_417	Contig_3294_length_409
GFam_244	Contig_505_length_803	Contig_6252_length_742
GFam_245	Contig_508_length_442	Contig_11598_length_361
GFam_246	Contig_512_length_638	Contig_4128_length_467
GFam_247	Contig_516_length_541	Contig_12433_length_1710
GFam_248	Contig_537_length_983	Contig_919_length_626
GFam_249	Contig_538_length_965	Contig_864_length_2201
GFam_250	Contig_595_length_679	Contig_11443_length_374
GFam_251	Contig_596_length_511	Contig_10003_length_594
GFam_252	Contig_599_length_382	Contig_4931_length_456
GFam_253	Contig_598_length_793	Contig_4238_length_618
GFam_254	Contig_607_length_1011	Contig_633_length_1167
GFam_255	Contig_614_length_727	Contig_659_length_703
GFam_256	Contig_619_length_879	Contig_12123_length_318
GFam_257	Contig_631_length_835	Contig_8532_length_448
GFam_258	Contig_636_length_591	Contig_6253_length_742
GFam_259	Contig_626_length_2865	Contig_3681_length_2519
GFam_260	Contig_640_length_465	Contig_5037_length_404
GFam_261	Contig_641_length_553	Contig_5013_length_417
GFam_262	Contig_646_length_1327	Contig_8882_length_376
GFam_263	Contig_645_length_1748	Contig_7781_length_1240
GFam_264	Contig_657_length_1158	Contig_12339_length_303
GFam_265	Contig_660_length_687	Contig_10082_length_572
GFam_266	Contig_680_length_450	Contig_1635_length_441
GFam_267	Contig_712_length_335	Contig_2886_length_366
GFam_268	Contig_711_length_823	Contig_4568_length_854
GFam_269	Contig_717_length_2400	Contig_6322_length_704
GFam_270	Contig_724_length_940	Contig_7981_length_745
GFam_271	Contig_751_length_607	Contig_2152_length_372
GFam_272	Contig_1728_length_582	Contig_3887_length_472
GFam_273	Contig_758_length_444	Contig_1141_length_508
GFam_274	Contig_787_length_401	Contig_4929_length_456
GFam_275	Contig_807_length_381	Contig_804_length_1359
GFam_276	Contig_837_length_2225	Contig_840_length_1023
GFam_277	Contig_839_length_1298	Contig_4468_length_1527
GFam_278	Contig_843_length_834	Contig_9268_length_316
GFam_279	Contig_844_length_772	Contig_8904_length_371
GFam_280	Contig_848_length_564	Contig_4729_length_611
GFam_281	Contig_852_length_793	Contig_9879_length_633
GFam_282	Contig_884_length_1164	Contig_3398_length_2031
GFam_283	Contig_886_length_1111	Contig_3525_length_481
GFam_284	Contig_910_length_672	Contig_8122_length_608
GFam_285	Contig_926_length_836	Contig_7170_length_419
GFam_286	Contig_936_length_1284	Contig_1234_length_626
GFam_287	Contig_941_length_500	Contig_2101_length_894
GFam_288	Contig_954_length_460	Contig_6021_length_884
GFam_289	Contig_965_length_762	Contig_4147_length_7056
GFam_290	Contig_976_length_381	Contig_10603_length_465
GFam_291	Contig_999_length_512	Contig_11098_length_405
GFam_292	Contig_1005_length_404	Contig_9036_length_351
GFam_293	Contig_1018_length_2060	Contig_6189_length_777
GFam_294	Contig_1031_length_950	Contig_3416_length_1075
GFam_295	Contig_1036_length_796	Contig_8199_length_576
GFam_296	Contig_1051_length_710	Contig_6069_length_854
GFam_297	Contig_1063_length_1375	Contig_4160_length_1341
GFam_298	Contig_1067_length_796	Contig_4723_length_616
GFam_299	Contig_1073_length_915	Contig_11425_length_375
GFam_300	Contig_1094_length_1203	Contig_4687_length_654
GFam_301	Contig_1104_length_451	Contig_9477_length_960
GFam_302	Contig_1116_length_973	Contig_5003_length_420
GFam_303	Contig_1119_length_819	Contig_10330_length_518
GFam_304	Contig_1132_length_487	Contig_6903_length_486
GFam_305	Contig_1134_length_1066	Contig_1696_length_786
GFam_306	Contig_1156_length_851	Contig_2803_length_401
GFam_307	Contig_1172_length_558	Contig_3293_length_410
GFam_308	Contig_1176_length_533	Contig_8517_length_453
GFam_309	Contig_1179_length_613	Contig_9670_length_740
GFam_310	Contig_1182_length_743	Contig_6452_length_646
GFam_311	Contig_1195_length_856	Contig_6748_length_534
GFam_312	Contig_1201_length_443	Contig_12463_length_507
GFam_313	Contig_1203_length_546	Contig_7144_length_426
GFam_314	Contig_1223_length_517	Contig_6239_length_749
GFam_315	Contig_1235_length_378	Contig_2554_length_597
GFam_316	Contig_1245_length_642	Contig_2812_length_397
GFam_317	Contig_1253_length_456	Contig_6999_length_460
GFam_318	Contig_1255_length_801	Contig_9128_length_336
GFam_319	Contig_1257_length_1305	Contig_4346_length_395
GFam_320	Contig_1262_length_1345	Contig_3346_length_337
GFam_321	Contig_1260_length_2060	Contig_3068_length_2878
GFam_322	Contig_1261_length_1792	Contig_3508_length_543
GFam_323	Contig_1266_length_875	Contig_10459_length_494
GFam_324	Contig_1276_length_515	Contig_11146_length_400
GFam_325	Contig_1277_length_565	Contig_4650_length_719
GFam_326	Contig_1281_length_454	Contig_12408_length_1647
GFam_327	Contig_1287_length_605	Contig_10711_length_450
GFam_328	Contig_1296_length_358	Contig_11185_length_397
GFam_329	Contig_1300_length_3107	Contig_3397_length_2077
GFam_330	Contig_1322_length_764	Contig_10605_length_464
GFam_331	Contig_1339_length_1096	Contig_4864_length_494
GFam_332	Contig_1359_length_532	Contig_4332_length_408
GFam_333	Contig_1362_length_516	Contig_3479_length_622
GFam_334	Contig_1363_length_1193	Contig_4549_length_917
GFam_335	Contig_1369_length_586	Contig_10677_length_454
GFam_336	Contig_1373_length_497	Contig_2449_length_727
GFam_337	Contig_1381_length_473	Contig_5398_length_4190
GFam_338	Contig_1399_length_418	Contig_9339_length_306
GFam_339	Contig_1413_length_400	Contig_4328_length_415
GFam_340	Contig_1414_length_904	Contig_3651_length_573
GFam_341	Contig_1420_length_692	Contig_9449_length_1018
GFam_342	Contig_1427_length_377	Contig_5261_length_331
GFam_343	Contig_1438_length_361	Contig_3207_length_556
GFam_344	Contig_1440_length_379	Contig_7271_length_394
GFam_345	Contig_1443_length_484	Contig_8696_length_413
GFam_346	Contig_1456_length_412	Contig_5158_length_362
GFam_347	Contig_1481_length_516	Contig_8371_length_500
GFam_348	Contig_1491_length_651	Contig_6917_length_483
GFam_349	Contig_1505_length_1636	Contig_4955_length_442
GFam_350	Contig_1511_length_992	Contig_9418_length_1203
GFam_351	Contig_1529_length_750	Contig_12431_length_498
GFam_352	Contig_1533_length_709	Contig_4828_length_518
GFam_353	Contig_1550_length_1184	Contig_3664_length_403
GFam_354	Contig_1572_length_562	Contig_9809_length_658
GFam_355	Contig_1589_length_683	Contig_10246_length_534
GFam_356	Contig_1594_length_510	Contig_8108_length_617
GFam_357	Contig_1617_length_845	Contig_4545_length_927
GFam_358	Contig_1632_length_445	Contig_11461_length_372
GFam_359	Contig_1637_length_437	Contig_10822_length_435
GFam_360	Contig_1641_length_430	Contig_10461_length_494
GFam_361	Contig_1653_length_412	Contig_9926_length_615
GFam_362	Contig_1657_length_405	Contig_5325_length_315
GFam_363	Contig_1660_length_428	Contig_12458_length_1701
GFam_364	Contig_1673_length_389	Contig_5309_length_318
GFam_365	Contig_1711_length_361	Contig_4694_length_646
GFam_366	Contig_1720_length_440	Contig_11744_length_348
GFam_367	Contig_1726_length_892	Contig_11485_length_370
GFam_368	Contig_1746_length_1009	Contig_7239_length_400
GFam_369	Contig_1747_length_1029	Contig_10504_length_485
GFam_370	Contig_1755_length_386	Contig_9699_length_725
GFam_371	Contig_1779_length_1140	Contig_3045_length_301
GFam_372	Contig_1805_length_796	Contig_3769_length_799
GFam_373	Contig_1808_length_784	Contig_5287_length_323
GFam_374	Contig_1810_length_773	Contig_8101_length_624
GFam_375	Contig_1823_length_644	Contig_12456_length_948
GFam_376	Contig_1828_length_617	Contig_5999_length_893
GFam_377	Contig_1829_length_614	Contig_4462_length_1666
GFam_378	Contig_1852_length_534	Contig_6874_length_495
GFam_379	Contig_1870_length_489	Contig_7334_length_378
GFam_380	Contig_1888_length_455	Contig_10519_length_480
GFam_381	Contig_1903_length_427	Contig_7129_length_428
GFam_382	Contig_1935_length_409	Contig_6326_length_701
GFam_383	Contig_1939_length_566	Contig_4836_length_513
GFam_384	Contig_1946_length_378	Contig_10347_length_515
GFam_385	Contig_1958_length_478	Contig_5697_length_1169
GFam_386	Contig_1968_length_353	Contig_5310_length_317
GFam_387	Contig_1985_length_453	Contig_5161_length_361
GFam_388	Contig_2006_length_332	Contig_4032_length_340
GFam_389	Contig_2007_length_310	Contig_7019_length_453
GFam_390	Contig_2010_length_532	Contig_8869_length_378
GFam_391	Contig_2025_length_2777	Contig_3540_length_441
GFam_392	Contig_2084_length_972	Contig_8176_length_585
GFam_393	Contig_2093_length_914	Contig_2109_length_837
GFam_394	Contig_2099_length_896	Contig_2127_length_561
GFam_395	Contig_2114_length_732	Contig_8389_length_493
GFam_396	Contig_2129_length_548	Contig_10638_length_459
GFam_397	Contig_2139_length_481	Contig_12442_length_936
GFam_398	Contig_2143_length_458	Contig_12085_length_320
GFam_399	Contig_2177_length_2334	Contig_2350_length_926
GFam_400	Contig_2161_length_18125	Contig_3524_length_487
GFam_401	Contig_2191_length_2011	Contig_3823_length_592
GFam_402	Contig_2214_length_1599	Contig_3071_length_2007
GFam_403	Contig_2224_length_1468	Contig_4474_length_1401
GFam_404	Contig_2232_length_1405	Contig_2261_length_1268
GFam_405	Contig_2236_length_1386	Contig_10188_length_546
GFam_406	Contig_2242_length_1344	Contig_3101_length_1104
GFam_407	Contig_2245_length_1328	Contig_2684_length_485
GFam_408	Contig_2255_length_1295	Contig_7822_length_1051
GFam_409	Contig_2260_length_1269	Contig_2266_length_1254
GFam_410	Contig_2264_length_1262	Contig_4162_length_1189
GFam_411	Contig_2265_length_1262	Contig_4509_length_1078
GFam_412	Contig_2279_length_1191	Contig_3273_length_454
GFam_413	Contig_10591_length_467	Contig_8830_length_386
GFam_414	Contig_2335_length_970	Contig_2336_length_966
GFam_415	Contig_2355_length_912	Contig_2604_length_552
GFam_416	Contig_2371_length_873	Contig_2388_length_833
GFam_417	Contig_2384_length_838	Contig_2459_length_705
GFam_418	Contig_2386_length_834	Contig_3784_length_715
GFam_419	Contig_2390_length_829	Contig_2397_length_814
GFam_420	Contig_2409_length_783	Contig_8776_length_395
GFam_421	Contig_2426_length_759	Contig_3144_length_760
GFam_422	Contig_2427_length_756	Contig_3715_length_1079
GFam_423	Contig_2429_length_754	Contig_2468_length_694
GFam_424	Contig_2435_length_748	Contig_5271_length_329
GFam_425	Contig_2448_length_729	Contig_8488_length_461
GFam_426	Contig_2447_length_729	Contig_11714_length_350
GFam_427	Contig_2467_length_694	Contig_6181_length_784
GFam_428	Contig_2497_length_659	Contig_3164_length_677
GFam_429	Contig_2499_length_654	Contig_7788_length_1151
GFam_430	Contig_2502_length_652	Contig_9869_length_637
GFam_431	Contig_2507_length_646	Contig_3202_length_567
GFam_432	Contig_2508_length_644	Contig_3364_length_303
GFam_433	Contig_2512_length_640	Contig_7150_length_425
GFam_434	Contig_2517_length_634	Contig_4588_length_824
GFam_435	Contig_2515_length_634	Contig_10910_length_424
GFam_436	Contig_2526_length_626	Contig_3209_length_555
GFam_437	Contig_2529_length_621	Contig_4366_length_374
GFam_438	Contig_2550_length_599	Contig_5176_length_357
GFam_439	Contig_2560_length_589	Contig_4279_length_509
GFam_440	Contig_2590_length_558	Contig_3160_length_694
GFam_441	Contig_2594_length_556	Contig_3277_length_444
GFam_442	Contig_2597_length_554	Contig_3195_length_581
GFam_443	Contig_2634_length_525	Contig_10681_length_453
GFam_444	Contig_2636_length_522	Contig_8089_length_633
GFam_445	Contig_2673_length_492	Contig_11148_length_400
GFam_446	Contig_2681_length_486	Contig_4860_length_497
GFam_447	Contig_2687_length_482	Contig_8221_length_568
GFam_448	Contig_2717_length_456	Contig_3456_length_712
GFam_449	Contig_2727_length_450	Contig_12426_length_1311
GFam_450	Contig_2734_length_445	Contig_3956_length_401
GFam_451	Contig_2745_length_436	Contig_11916_length_335
GFam_452	Contig_2755_length_430	Contig_7332_length_379
GFam_453	Contig_2775_length_417	Contig_3191_length_594
GFam_454	Contig_2778_length_414	Contig_10844_length_433
GFam_455	Contig_2782_length_412	Contig_10526_length_479
GFam_456	Contig_2795_length_405	Contig_6487_length_630
GFam_457	Contig_2801_length_402	Contig_4427_length_313
GFam_458	Contig_2817_length_395	Contig_9173_length_330
GFam_459	Contig_2822_length_393	Contig_10700_length_451
GFam_460	Contig_2831_length_389	Contig_7313_length_385
GFam_461	Contig_2832_length_388	Contig_9607_length_789
GFam_462	Contig_2857_length_376	Contig_10202_length_543
GFam_463	Contig_2878_length_369	Contig_5174_length_358
GFam_464	Contig_2909_length_353	Contig_10453_length_494
GFam_465	Contig_2912_length_352	Contig_11385_length_379
GFam_466	Contig_2922_length_350	Contig_4762_length_575
GFam_467	Contig_2926_length_349	Contig_9516_length_891
GFam_468	Contig_2948_length_339	Contig_6985_length_463
GFam_469	Contig_2973_length_329	Contig_3183_length_608
GFam_470	Contig_3018_length_310	Contig_9910_length_621
GFam_471	Contig_3021_length_309	Contig_11666_length_354
GFam_472	Contig_3084_length_1395	Contig_3685_length_1826
GFam_473	Contig_3089_length_1234	Contig_3571_length_370
GFam_474	Contig_3099_length_1115	Contig_3419_length_996
GFam_475	Contig_3104_length_1059	Contig_8507_length_456
GFam_476	Contig_3119_length_873	Contig_9415_length_1216
GFam_477	Contig_3136_length_787	Contig_10564_length_473
GFam_478	Contig_3146_length_754	Contig_3796_length_672
GFam_479	Contig_3148_length_753	Contig_3732_length_963
GFam_480	Contig_3158_length_696	Contig_9469_length_984
GFam_481	Contig_3165_length_672	Contig_7902_length_850
GFam_482	Contig_3179_length_621	Contig_11818_length_342
GFam_483	Contig_3182_length_611	Contig_4206_length_733
GFam_484	Contig_3188_length_600	Contig_7490_length_348
GFam_485	Contig_3210_length_553	Contig_8220_length_569
GFam_486	Contig_3222_length_533	Contig_4220_length_666
GFam_487	Contig_3291_length_418	Contig_4294_length_471
GFam_488	Contig_3297_length_405	Contig_3697_length_1396
GFam_489	Contig_3306_length_394	Contig_4335_length_405
GFam_490	Contig_3312_length_384	Contig_4205_length_734
GFam_491	Contig_3370_length_685	Contig_7770_length_1380
GFam_492	Contig_3372_length_609	Contig_11843_length_340
GFam_493	Contig_3374_length_522	Contig_6438_length_651
GFam_494	Contig_3378_length_459	Contig_5417_length_2308
GFam_495	Contig_3385_length_329	Contig_4853_length_499
GFam_496	Contig_3387_length_3609	Contig_4464_length_1624
GFam_497	Contig_3405_length_1405	Contig_4670_length_685
GFam_498	Contig_3410_length_1291	Contig_4481_length_1304
GFam_499	Contig_3412_length_1216	Contig_4239_length_614
GFam_500	Contig_3459_length_704	Contig_4189_length_837
GFam_501	Contig_3461_length_688	Contig_4488_length_1245
GFam_502	Contig_3466_length_654	Contig_4172_length_1031
GFam_503	Contig_3488_length_608	Contig_4795_length_548
GFam_504	Contig_3499_length_564	Contig_8074_length_648
GFam_505	Contig_3502_length_556	Contig_9927_length_615
GFam_506	Contig_3503_length_556	Contig_10949_length_421
GFam_507	Contig_3526_length_481	Contig_9203_length_325
GFam_508	Contig_3535_length_453	Contig_6895_length_488
GFam_509	Contig_3588_length_335	Contig_7995_length_728
GFam_510	Contig_3620_length_941	Contig_9823_length_653
GFam_511	Contig_3630_length_818	Contig_4106_length_1019
GFam_512	Contig_3642_length_669	Contig_4115_length_689
GFam_513	Contig_3663_length_403	Contig_9332_length_306
GFam_514	Contig_3705_length_1216	Contig_5643_length_1275
GFam_515	Contig_3721_length_1051	Contig_10747_length_446
GFam_516	Contig_3725_length_1014	Contig_8049_length_671
GFam_517	Contig_3735_length_949	Contig_4223_length_662
GFam_518	Contig_3739_length_884	Contig_5096_length_379
GFam_519	Contig_3742_length_871	Contig_9663_length_744
GFam_520	Contig_3758_length_822	Contig_4458_length_1894
GFam_521	Contig_3767_length_807	Contig_12251_length_310
GFam_522	Contig_3791_length_690	Contig_7519_length_343
GFam_523	Contig_3792_length_685	Contig_4234_length_627
GFam_524	Contig_3798_length_661	Contig_8637_length_425
GFam_525	Contig_3828_length_584	Contig_11303_length_385
GFam_526	Contig_3848_length_539	Contig_10318_length_520
GFam_527	Contig_3858_length_523	Contig_4083_length_311
GFam_528	Contig_3866_length_503	Contig_11182_length_397
GFam_529	Contig_3882_length_478	Contig_11958_length_332
GFam_530	Contig_3886_length_472	Contig_4177_length_973
GFam_531	Contig_3890_length_471	Contig_8329_length_522
GFam_532	Contig_3891_length_469	Contig_8738_length_403
GFam_533	Contig_3918_length_437	Contig_4245_length_593
GFam_534	Contig_3988_length_373	Contig_9063_length_346
GFam_535	Contig_3995_length_366	Contig_10762_length_444
GFam_536	Contig_4003_length_360	Contig_5146_length_365
GFam_537	Contig_4017_length_352	Contig_10004_length_594
GFam_538	Contig_4036_length_338	Contig_9404_length_1360
GFam_539	Contig_4048_length_331	Contig_10522_length_480
GFam_540	Contig_4087_length_308	Contig_7176_length_417
GFam_541	Contig_4105_length_1221	Contig_4478_length_1346
GFam_542	Contig_4125_length_478	Contig_5201_length_347
GFam_543	Contig_4174_length_1008	Contig_9491_length_928
GFam_544	Contig_4218_length_667	Contig_10786_length_441
GFam_545	Contig_4283_length_497	Contig_7341_length_377
GFam_546	Contig_4310_length_438	Contig_6131_length_813
GFam_547	Contig_4321_length_426	Contig_9595_length_799
GFam_548	Contig_4376_length_368	Contig_9953_length_607
GFam_549	Contig_4385_length_355	Contig_11682_length_353
GFam_550	Contig_4399_length_337	Contig_12155_length_316
GFam_551	Contig_4415_length_325	Contig_10399_length_504
GFam_552	Contig_4418_length_319	Contig_9886_length_629
GFam_553	Contig_4419_length_318	Contig_9495_length_922
GFam_554	Contig_4424_length_316	Contig_7368_length_370
GFam_555	Contig_4436_length_307	Contig_10464_length_493
GFam_556	Contig_4510_length_1070	Contig_9467_length_984
GFam_557	Contig_4533_length_977	Contig_9527_length_874
GFam_558	Contig_4541_length_942	Contig_7915_length_832
GFam_559	Contig_4554_length_908	Contig_11466_length_371
GFam_560	Contig_4606_length_780	Contig_7814_length_1074
GFam_561	Contig_4620_length_762	Contig_8576_length_439
GFam_562	Contig_4642_length_728	Contig_7679_length_312
GFam_563	Contig_4646_length_725	Contig_9160_length_332
GFam_564	Contig_4663_length_697	Contig_11187_length_396
GFam_565	Contig_4673_length_681	Contig_12467_length_810
GFam_566	Contig_4703_length_637	Contig_8360_length_504
GFam_567	Contig_4711_length_630	Contig_10976_length_418
GFam_568	Contig_4714_length_627	Contig_9451_length_1014
GFam_569	Contig_4725_length_615	Contig_8510_length_455
GFam_570	Contig_4742_length_589	Contig_10325_length_518
GFam_571	Contig_4743_length_589	Contig_10112_length_564
GFam_572	Contig_4749_length_583	Contig_7891_length_876
GFam_573	Contig_4774_length_567	Contig_5136_length_369
GFam_574	Contig_4776_length_564	Contig_10916_length_424
GFam_575	Contig_4781_length_558	Contig_7883_length_887
GFam_576	Contig_4785_length_555	Contig_11207_length_394
GFam_577	Contig_4801_length_543	Contig_8413_length_487
GFam_578	Contig_4803_length_537	Contig_11204_length_394
GFam_579	Contig_4812_length_530	Contig_10480_length_490
GFam_580	Contig_4818_length_526	Contig_9693_length_729
GFam_581	Contig_4819_length_526	Contig_4896_length_472
GFam_582	Contig_4820_length_525	Contig_10035_length_585
GFam_583	Contig_4825_length_520	Contig_8054_length_667
GFam_584	Contig_4847_length_504	Contig_10651_length_458
GFam_585	Contig_4863_length_495	Contig_9733_length_702
GFam_586	Contig_4889_length_479	Contig_8626_length_427
GFam_587	Contig_4914_length_462	Contig_9443_length_1050
GFam_588	Contig_4919_length_459	Contig_11981_length_330
GFam_589	Contig_4922_length_458	Contig_7949_length_785
GFam_590	Contig_4947_length_447	Contig_7922_length_823
GFam_591	Contig_4948_length_446	Contig_8687_length_414
GFam_592	Contig_4961_length_440	Contig_5041_length_402
GFam_593	Contig_4965_length_438	Contig_10558_length_474
GFam_594	Contig_4974_length_435	Contig_9175_length_330
GFam_595	Contig_5005_length_420	Contig_12001_length_329
GFam_596	Contig_5008_length_420	Contig_5023_length_410
GFam_597	Contig_5011_length_418	Contig_6721_length_544
GFam_598	Contig_5049_length_399	Contig_11904_length_336
GFam_599	Contig_5078_length_387	Contig_9687_length_732
GFam_600	Contig_5113_length_374	Contig_8032_length_690
GFam_601	Contig_5129_length_370	Contig_8525_length_450
GFam_602	Contig_5138_length_368	Contig_11283_length_387
GFam_603	Contig_5144_length_366	Contig_8834_length_385
GFam_604	Contig_5148_length_365	Contig_9233_length_321
GFam_605	Contig_5213_length_344	Contig_10445_length_495
GFam_606	Contig_5214_length_344	Contig_11878_length_338
GFam_607	Contig_5256_length_333	Contig_11640_length_356
GFam_608	Contig_5257_length_333	Contig_8763_length_398
GFam_609	Contig_5298_length_320	Contig_9885_length_629
GFam_610	Contig_5306_length_318	Contig_8784_length_393
GFam_611	Contig_5313_length_317	Contig_11275_length_388
GFam_612	Contig_5315_length_317	Contig_10048_length_582
GFam_613	Contig_5347_length_310	Contig_10766_length_443
GFam_614	Contig_5351_length_310	Contig_8094_length_628
GFam_615	Contig_5359_length_309	Contig_9077_length_344
GFam_616	Contig_5363_length_308	Contig_9860_length_640
GFam_617	Contig_5371_length_306	Contig_8463_length_468
GFam_618	Contig_5377_length_305	Contig_10092_length_568
GFam_619	Contig_5401_length_3708	Contig_6026_length_880
GFam_620	Contig_5423_length_2251	Contig_9707_length_720
GFam_621	Contig_5427_length_2153	Contig_6395_length_670
GFam_622	Contig_5472_length_1727	Contig_5509_length_1583
GFam_623	Contig_5489_length_1656	Contig_7587_length_330
GFam_624	Contig_5496_length_1615	Contig_5838_length_1025
GFam_625	Contig_5498_length_1613	Contig_5941_length_934
GFam_626	Contig_5507_length_1585	Contig_5545_length_1477
GFam_627	Contig_5527_length_1529	Contig_6553_length_605
GFam_628	Contig_5554_length_1451	Contig_8233_length_563
GFam_629	Contig_5570_length_1413	Contig_5654_length_1249
GFam_630	Contig_5633_length_1289	Contig_5687_length_1181
GFam_631	Contig_5641_length_1275	Contig_5658_length_1239
GFam_632	Contig_5650_length_1256	Contig_6682_length_558
GFam_633	Contig_5655_length_1249	Contig_6020_length_884
GFam_634	Contig_5666_length_1226	Contig_5694_length_1175
GFam_635	Contig_5667_length_1221	Contig_7563_length_333
GFam_636	Contig_5682_length_1198	Contig_6507_length_623
GFam_637	Contig_5721_length_1139	Contig_6146_length_808
GFam_638	Contig_5740_length_1111	Contig_9411_length_1241
GFam_639	Contig_5742_length_1110	Contig_5920_length_952
GFam_640	Contig_5745_length_1106	Contig_7139_length_427
GFam_641	Contig_5778_length_1081	Contig_10171_length_548
GFam_642	Contig_5791_length_1063	Contig_7420_length_361
GFam_643	Contig_5795_length_1060	Contig_6079_length_846
GFam_644	Contig_5799_length_1056	Contig_8138_length_598
GFam_645	Contig_5821_length_1040	Contig_9081_length_342
GFam_646	Contig_5822_length_1038	Contig_9990_length_597
GFam_647	Contig_5836_length_1027	Contig_8019_length_704
GFam_648	Contig_5854_length_1011	Contig_7534_length_340
GFam_649	Contig_5896_length_975	Contig_6067_length_854
GFam_650	Contig_5962_length_922	Contig_11812_length_342
GFam_651	Contig_5979_length_906	Contig_11723_length_350
GFam_652	Contig_5985_length_903	Contig_11685_length_352
GFam_653	Contig_6031_length_878	Contig_7969_length_755
GFam_654	Contig_6038_length_874	Contig_11837_length_340
GFam_655	Contig_6055_length_862	Contig_6158_length_799
GFam_656	Contig_6084_length_845	Contig_6982_length_464
GFam_657	Contig_6096_length_838	Contig_7081_length_439
GFam_658	Contig_6118_length_823	Contig_6161_length_796
GFam_659	Contig_6136_length_811	Contig_6969_length_467
GFam_660	Contig_6163_length_795	Contig_10068_length_575
GFam_661	Contig_6166_length_793	Contig_6396_length_669
GFam_662	Contig_6169_length_789	Contig_6616_length_578
GFam_663	Contig_6171_length_788	Contig_6697_length_553
GFam_664	Contig_6227_length_757	Contig_6848_length_501
GFam_665	Contig_6232_length_754	Contig_7990_length_733
GFam_666	Contig_6260_length_735	Contig_8056_length_666
GFam_667	Contig_6272_length_729	Contig_6391_length_671
GFam_668	Contig_6288_length_726	Contig_9625_length_779
GFam_669	Contig_6320_length_704	Contig_9599_length_794
GFam_670	Contig_6323_length_703	Contig_9636_length_772
GFam_671	Contig_6371_length_683	Contig_9402_length_1389
GFam_672	Contig_6427_length_653	Contig_9419_length_1185
GFam_673	Contig_6468_length_638	Contig_12106_length_319
GFam_674	Contig_6502_length_625	Contig_9729_length_705
GFam_675	Contig_6515_length_621	Contig_6669_length_562
GFam_676	Contig_6554_length_605	Contig_10774_length_442
GFam_677	Contig_6587_length_589	Contig_10024_length_589
GFam_678	Contig_6591_length_587	Contig_10009_length_592
GFam_679	Contig_6611_length_579	Contig_6868_length_496
GFam_680	Contig_6656_length_566	Contig_10497_length_486
GFam_681	Contig_6674_length_560	Contig_11479_length_370
GFam_682	Contig_6699_length_552	Contig_11668_length_354
GFam_683	Contig_6707_length_550	Contig_11217_length_393
GFam_684	Contig_6710_length_549	Contig_6842_length_502
GFam_685	Contig_6720_length_544	Contig_7860_length_924
GFam_686	Contig_6739_length_538	Contig_8419_length_485
GFam_687	Contig_6751_length_533	Contig_11379_length_379
GFam_688	Contig_6754_length_532	Contig_9998_length_595
GFam_689	Contig_6759_length_531	Contig_11946_length_333
GFam_690	Contig_6769_length_528	Contig_11594_length_361
GFam_691	Contig_6785_length_522	Contig_9987_length_598
GFam_692	Contig_6825_length_508	Contig_10235_length_536
GFam_693	Contig_6835_length_505	Contig_9921_length_617
GFam_694	Contig_6854_length_500	Contig_6888_length_491
GFam_695	Contig_6943_length_474	Contig_10748_length_446
GFam_696	Contig_6949_length_472	Contig_7887_length_883
GFam_697	Contig_6955_length_470	Contig_10153_length_553
GFam_698	Contig_6967_length_468	Contig_8688_length_414
GFam_699	Contig_6966_length_468	Contig_7884_length_887
GFam_700	Contig_7008_length_456	Contig_11783_length_344
GFam_701	Contig_7028_length_452	Contig_10049_length_582
GFam_702	Contig_7053_length_445	Contig_12464_length_357
GFam_703	Contig_7082_length_439	Contig_10448_length_495
GFam_704	Contig_7151_length_424	Contig_9482_length_944
GFam_705	Contig_7168_length_420	Contig_8227_length_565
GFam_706	Contig_7209_length_409	Contig_8341_length_516
GFam_707	Contig_7220_length_405	Contig_11258_length_390
GFam_708	Contig_7246_length_399	Contig_8813_length_388
GFam_709	Contig_7290_length_390	Contig_10244_length_534
GFam_710	Contig_7345_length_376	Contig_9032_length_352
GFam_711	Contig_7348_length_375	Contig_8890_length_375
GFam_712	Contig_7403_length_363	Contig_9267_length_316
GFam_713	Contig_7408_length_362	Contig_11091_length_406
GFam_714	Contig_7465_length_352	Contig_10904_length_425
GFam_715	Contig_7516_length_343	Contig_10487_length_488
GFam_716	Contig_7533_length_340	Contig_10438_length_496
GFam_717	Contig_7557_length_335	Contig_11976_length_330
GFam_718	Contig_7653_length_318	Contig_11895_length_337
GFam_719	Contig_7667_length_315	Contig_11585_length_362
GFam_720	Contig_7707_length_305	Contig_9684_length_733
GFam_721	Contig_7721_length_303	Contig_9597_length_798
GFam_722	Contig_7749_length_1967	Contig_10974_length_418
GFam_723	Contig_7758_length_1659	Contig_12240_length_311
GFam_724	Contig_7768_length_1414	Contig_9876_length_634
GFam_725	Contig_7812_length_1074	Contig_10316_length_521
GFam_726	Contig_7832_length_1027	Contig_10756_length_445
GFam_727	Contig_7839_length_987	Contig_10763_length_444
GFam_728	Contig_7866_length_915	Contig_10814_length_436
GFam_729	Contig_7869_length_914	Contig_9578_length_816
GFam_730	Contig_7886_length_884	Contig_10378_length_509
GFam_731	Contig_7892_length_872	Contig_9580_length_812
GFam_732	Contig_7913_length_838	Contig_10154_length_553
GFam_733	Contig_7924_length_818	Contig_9582_length_808
GFam_734	Contig_7927_length_812	Contig_12276_length_307
GFam_735	Contig_7940_length_795	Contig_10041_length_584
GFam_736	Contig_7968_length_755	Contig_10304_length_523
GFam_737	Contig_7972_length_753	Contig_9388_length_1596
GFam_738	Contig_7984_length_740	Contig_8952_length_364
GFam_739	Contig_8015_length_706	Contig_11960_length_332
GFam_740	Contig_8025_length_700	Contig_8858_length_381
GFam_741	Contig_8038_length_682	Contig_12126_length_318
GFam_742	Contig_8095_length_627	Contig_12441_length_1380
GFam_743	Contig_8099_length_625	Contig_12110_length_318
GFam_744	Contig_8120_length_608	Contig_9920_length_617
GFam_745	Contig_8157_length_591	Contig_10860_length_431
GFam_746	Contig_8159_length_590	Contig_11492_length_369
GFam_747	Contig_8216_length_570	Contig_11909_length_336
GFam_748	Contig_8257_length_553	Contig_10118_length_562
GFam_749	Contig_8317_length_526	Contig_10271_length_528
GFam_750	Contig_8323_length_523	Contig_10466_length_493
GFam_751	Contig_8334_length_518	Contig_9658_length_750
GFam_752	Contig_8337_length_518	Contig_10095_length_568
GFam_753	Contig_8348_length_510	Contig_12328_length_304
GFam_754	Contig_8353_length_508	Contig_9016_length_354
GFam_755	Contig_8387_length_494	Contig_12259_length_310
GFam_756	Contig_8394_length_492	Contig_9818_length_655
GFam_757	Contig_8416_length_485	Contig_9570_length_820
GFam_758	Contig_8437_length_478	Contig_11621_length_358
GFam_759	Contig_8446_length_477	Contig_8691_length_414
GFam_760	Contig_8489_length_461	Contig_9553_length_832
GFam_761	Contig_8527_length_449	Contig_11115_length_403
GFam_762	Contig_8531_length_448	Contig_10030_length_587
GFam_763	Contig_8534_length_447	Contig_10274_length_527
GFam_764	Contig_8545_length_445	Contig_11969_length_331
GFam_765	Contig_8557_length_442	Contig_11672_length_354
GFam_766	Contig_8658_length_421	Contig_11914_length_335
GFam_767	Contig_8675_length_417	Contig_10437_length_496
GFam_768	Contig_8698_length_412	Contig_10782_length_441
GFam_769	Contig_8731_length_404	Contig_10832_length_434
GFam_770	Contig_8767_length_397	Contig_12102_length_319
GFam_771	Contig_8806_length_389	Contig_9543_length_847
GFam_772	Contig_8841_length_384	Contig_9734_length_701
GFam_773	Contig_8894_length_374	Contig_10662_length_456
GFam_774	Contig_8898_length_373	Contig_9875_length_635
GFam_775	Contig_8900_length_373	Contig_11335_length_382
GFam_776	Contig_8948_length_365	Contig_11555_length_364
GFam_777	Contig_8975_length_361	Contig_9757_length_687
GFam_778	Contig_8978_length_360	Contig_11297_length_386
GFam_779	Contig_9038_length_351	Contig_12016_length_327
GFam_780	Contig_9042_length_350	Contig_10360_length_513
GFam_781	Contig_9150_length_333	Contig_10768_length_443
GFam_782	Contig_9166_length_331	Contig_10999_length_416
GFam_783	Contig_9177_length_329	Contig_10655_length_457
GFam_784	Contig_9204_length_325	Contig_9887_length_628
GFam_785	Contig_9220_length_322	Contig_11912_length_335
GFam_786	Contig_9247_length_319	Contig_12219_length_312
GFam_787	Contig_9248_length_319	Contig_12006_length_329
GFam_788	Contig_9275_length_315	Contig_11785_length_344
GFam_789	Contig_9280_length_314	Contig_11229_length_392
GFam_790	Contig_9294_length_312	Contig_9812_length_657
GFam_791	Contig_9311_length_309	Contig_9623_length_780
GFam_792	Contig_9334_length_306	Contig_10941_length_421
GFam_793	Contig_9353_length_303	Contig_10103_length_566
GFam_794	Contig_9489_length_929	Contig_12427_length_540
GFam_795	Contig_9620_length_780	Contig_12405_length_1830
GFam_796	Contig_9626_length_779	Contig_10969_length_418
GFam_797	Contig_9739_length_695	Contig_10069_length_574
GFam_798	Contig_9764_length_683	Contig_10395_length_504
GFam_799	Contig_9950_length_609	Contig_11501_length_368
GFam_800	Contig_9980_length_599	Contig_11038_length_411
GFam_801	Contig_10060_length_577	Contig_11534_length_366
GFam_802	Contig_10243_length_535	Contig_10826_length_435
GFam_803	Contig_10566_length_472	Contig_12459_length_585
GFam_804	Contig_10691_length_452	Contig_12457_length_522
GFam_805	Contig_10870_length_430	Contig_12403_length_4338
GFam_806	Contig_11370_length_380	Contig_12445_length_738
GFam_807	Contig_11683_length_352	Contig_12417_length_1557
GFam_808	Contig_12218_length_312	Contig_12466_length_2841
GFam_809	Contig_1_length_526
GFam_810	Contig_6_length_543
GFam_811	Contig_7_length_790
GFam_812	Contig_10_length_582
GFam_813	Contig_12_length_446
GFam_814	Contig_15_length_538
GFam_815	Contig_14_length_753
GFam_816	Contig_17_length_637
GFam_817	Contig_25_length_553
GFam_818	Contig_23_length_682
GFam_819	Contig_26_length_586
GFam_820	Contig_24_length_1419
GFam_821	Contig_30_length_565
GFam_822	Contig_32_length_637
GFam_823	Contig_33_length_586
GFam_824	Contig_35_length_824
GFam_825	Contig_38_length_487
GFam_826	Contig_37_length_658
GFam_827	Contig_39_length_338
GFam_828	Contig_43_length_782
GFam_829	Contig_40_length_1669
GFam_830	Contig_44_length_540
GFam_831	Contig_45_length_429
GFam_832	Contig_48_length_688
GFam_833	Contig_49_length_1034
GFam_834	Contig_51_length_744
GFam_835	Contig_55_length_700
GFam_836	Contig_54_length_852
GFam_837	Contig_56_length_684
GFam_838	Contig_61_length_535
GFam_839	Contig_58_length_1241
GFam_840	Contig_60_length_1461
GFam_841	Contig_65_length_1321
GFam_842	Contig_67_length_847
GFam_843	Contig_69_length_887
GFam_844	Contig_70_length_969
GFam_845	Contig_72_length_663
GFam_846	Contig_75_length_1120
GFam_847	Contig_76_length_840
GFam_848	Contig_77_length_477
GFam_849	Contig_78_length_416
GFam_850	Contig_74_length_3066
GFam_851	Contig_68_length_4488
GFam_852	Contig_83_length_736
GFam_853	Contig_79_length_2894
GFam_854	Contig_88_length_1185
GFam_855	Contig_87_length_1206
GFam_856	Contig_89_length_933
GFam_857	Contig_86_length_2154
GFam_858	Contig_91_length_774
GFam_859	Contig_90_length_849
GFam_860	Contig_93_length_700
GFam_861	Contig_94_length_744
GFam_862	Contig_98_length_677
GFam_863	Contig_99_length_760
GFam_864	Contig_97_length_1363
GFam_865	Contig_100_length_549
GFam_866	Contig_102_length_717
GFam_867	Contig_108_length_655
GFam_868	Contig_110_length_939
GFam_869	Contig_109_length_928
GFam_870	Contig_106_length_2407
GFam_871	Contig_111_length_793
GFam_872	Contig_114_length_451
GFam_873	Contig_113_length_1005
GFam_874	Contig_115_length_797
GFam_875	Contig_117_length_436
GFam_876	Contig_120_length_418
GFam_877	Contig_119_length_993
GFam_878	Contig_121_length_440
GFam_879	Contig_118_length_1796
GFam_880	Contig_124_length_998
GFam_881	Contig_122_length_2585
GFam_882	Contig_130_length_464
GFam_883	Contig_128_length_895
GFam_884	Contig_129_length_845
GFam_885	Contig_127_length_1220
GFam_886	Contig_135_length_565
GFam_887	Contig_137_length_461
GFam_888	Contig_136_length_648
GFam_889	Contig_138_length_464
GFam_890	Contig_131_length_3125
GFam_891	Contig_139_length_1525
GFam_892	Contig_141_length_690
GFam_893	Contig_140_length_961
GFam_894	Contig_132_length_2218
GFam_895	Contig_144_length_644
GFam_896	Contig_142_length_813
GFam_897	Contig_148_length_1057
GFam_898	Contig_149_length_850
GFam_899	Contig_147_length_1518
GFam_900	Contig_150_length_796
GFam_901	Contig_152_length_563
GFam_902	Contig_155_length_495
GFam_903	Contig_156_length_436
GFam_904	Contig_154_length_652
GFam_905	Contig_158_length_589
GFam_906	Contig_160_length_1353
GFam_907	Contig_163_length_1026
GFam_908	Contig_164_length_897
GFam_909	Contig_165_length_671
GFam_910	Contig_167_length_678
GFam_911	Contig_166_length_855
GFam_912	Contig_168_length_3115
GFam_913	Contig_169_length_2894
GFam_914	Contig_171_length_2166
GFam_915	Contig_170_length_4199
GFam_916	Contig_173_length_2464
GFam_917	Contig_177_length_2085
GFam_918	Contig_182_length_769
GFam_919	Contig_185_length_547
GFam_920	Contig_183_length_1244
GFam_921	Contig_184_length_1036
GFam_922	Contig_188_length_460
GFam_923	Contig_189_length_561
GFam_924	Contig_187_length_998
GFam_925	Contig_191_length_754
GFam_926	Contig_176_length_4530
GFam_927	Contig_190_length_1350
GFam_928	Contig_193_length_769
GFam_929	Contig_202_length_510
GFam_930	Contig_201_length_930
GFam_931	Contig_205_length_692
GFam_932	Contig_203_length_989
GFam_933	Contig_195_length_2653
GFam_934	Contig_207_length_443
GFam_935	Contig_209_length_377
GFam_936	Contig_208_length_563
GFam_937	Contig_213_length_918
GFam_938	Contig_210_length_1767
GFam_939	Contig_214_length_627
GFam_940	Contig_216_length_526
GFam_941	Contig_218_length_406
GFam_942	Contig_219_length_383
GFam_943	Contig_222_length_425
GFam_944	Contig_220_length_709
GFam_945	Contig_221_length_690
GFam_946	Contig_215_length_1612
GFam_947	Contig_223_length_875
GFam_948	Contig_228_length_478
GFam_949	Contig_231_length_452
GFam_950	Contig_229_length_553
GFam_951	Contig_226_length_1862
GFam_952	Contig_233_length_564
GFam_953	Contig_234_length_547
GFam_954	Contig_236_length_799
GFam_955	Contig_239_length_529
GFam_956	Contig_240_length_743
GFam_957	Contig_244_length_629
GFam_958	Contig_242_length_1266
GFam_959	Contig_238_length_2320
GFam_960	Contig_243_length_1198
GFam_961	Contig_245_length_512
GFam_962	Contig_248_length_838
GFam_963	Contig_249_length_834
GFam_964	Contig_251_length_663
GFam_965	Contig_253_length_1009
GFam_966	Contig_255_length_540
GFam_967	Contig_246_length_4442
GFam_968	Contig_259_length_675
GFam_969	Contig_258_length_806
GFam_970	Contig_260_length_1020
GFam_971	Contig_261_length_1072
GFam_972	Contig_247_length_4940
GFam_973	Contig_263_length_3494
GFam_974	Contig_265_length_3389
GFam_975	Contig_267_length_2125
GFam_976	Contig_266_length_2762
GFam_977	Contig_268_length_2086
GFam_978	Contig_272_length_1304
GFam_979	Contig_270_length_2406
GFam_980	Contig_273_length_1294
GFam_981	Contig_276_length_1537
GFam_982	Contig_275_length_2344
GFam_983	Contig_280_length_690
GFam_984	Contig_283_length_1109
GFam_985	Contig_277_length_4847
GFam_986	Contig_286_length_549
GFam_987	Contig_287_length_515
GFam_988	Contig_285_length_1030
GFam_989	Contig_290_length_399
GFam_990	Contig_291_length_879
GFam_991	Contig_293_length_653
GFam_992	Contig_294_length_698
GFam_993	Contig_297_length_918
GFam_994	Contig_300_length_1053
GFam_995	Contig_303_length_1222
GFam_996	Contig_301_length_1418
GFam_997	Contig_305_length_2677
GFam_998	Contig_307_length_1789
GFam_999	Contig_310_length_848
GFam_1000	Contig_311_length_706
GFam_1001	Contig_312_length_551
GFam_1002	Contig_314_length_519
GFam_1003	Contig_313_length_759
GFam_1004	Contig_317_length_474
GFam_1005	Contig_316_length_595
GFam_1006	Contig_318_length_504
GFam_1007	Contig_320_length_866
GFam_1008	Contig_321_length_946
GFam_1009	Contig_319_length_1526
GFam_1010	Contig_324_length_620
GFam_1011	Contig_322_length_1035
GFam_1012	Contig_326_length_520
GFam_1013	Contig_327_length_538
GFam_1014	Contig_330_length_530
GFam_1015	Contig_331_length_454
GFam_1016	Contig_334_length_727
GFam_1017	Contig_336_length_411
GFam_1018	Contig_337_length_406
GFam_1019	Contig_339_length_604
GFam_1020	Contig_340_length_428
GFam_1021	Contig_341_length_495
GFam_1022	Contig_335_length_1649
GFam_1023	Contig_343_length_473
GFam_1024	Contig_345_length_445
GFam_1025	Contig_349_length_356
GFam_1026	Contig_350_length_345
GFam_1027	Contig_347_length_701
GFam_1028	Contig_348_length_1199
GFam_1029	Contig_356_length_472
GFam_1030	Contig_355_length_593
GFam_1031	Contig_359_length_370
GFam_1032	Contig_354_length_914
GFam_1033	Contig_360_length_602
GFam_1034	Contig_357_length_1089
GFam_1035	Contig_358_length_893
GFam_1036	Contig_361_length_903
GFam_1037	Contig_364_length_664
GFam_1038	Contig_362_length_804
GFam_1039	Contig_365_length_1463
GFam_1040	Contig_363_length_1626
GFam_1041	Contig_369_length_529
GFam_1042	Contig_368_length_1028
GFam_1043	Contig_370_length_650
GFam_1044	Contig_371_length_686
GFam_1045	Contig_372_length_579
GFam_1046	Contig_373_length_760
GFam_1047	Contig_376_length_422
GFam_1048	Contig_374_length_891
GFam_1049	Contig_379_length_399
GFam_1050	Contig_375_length_862
GFam_1051	Contig_378_length_703
GFam_1052	Contig_380_length_385
GFam_1053	Contig_377_length_1230
GFam_1054	Contig_381_length_575
GFam_1055	Contig_383_length_325
GFam_1056	Contig_382_length_683
GFam_1057	Contig_385_length_596
GFam_1058	Contig_388_length_517
GFam_1059	Contig_387_length_735
GFam_1060	Contig_384_length_1593
GFam_1061	Contig_386_length_1382
GFam_1062	Contig_392_length_356
GFam_1063	Contig_394_length_718
GFam_1064	Contig_396_length_696
GFam_1065	Contig_398_length_383
GFam_1066	Contig_397_length_1114
GFam_1067	Contig_399_length_832
GFam_1068	Contig_400_length_609
GFam_1069	Contig_401_length_964
GFam_1070	Contig_404_length_1017
GFam_1071	Contig_403_length_1457
GFam_1072	Contig_409_length_687
GFam_1073	Contig_407_length_1148
GFam_1074	Contig_406_length_1670
GFam_1075	Contig_411_length_768
GFam_1076	Contig_413_length_697
GFam_1077	Contig_410_length_1057
GFam_1078	Contig_412_length_1118
GFam_1079	Contig_414_length_840
GFam_1080	Contig_418_length_884
GFam_1081	Contig_415_length_2166
GFam_1082	Contig_419_length_899
GFam_1083	Contig_421_length_1213
GFam_1084	Contig_423_length_606
GFam_1085	Contig_426_length_462
GFam_1086	Contig_425_length_572
GFam_1087	Contig_431_length_365
GFam_1088	Contig_430_length_522
GFam_1089	Contig_428_length_804
GFam_1090	Contig_433_length_2921
GFam_1091	Contig_435_length_2385
GFam_1092	Contig_432_length_3688
GFam_1093	Contig_436_length_2379
GFam_1094	Contig_439_length_2058
GFam_1095	Contig_441_length_1794
GFam_1096	Contig_442_length_2793
GFam_1097	Contig_445_length_1471
GFam_1098	Contig_447_length_1346
GFam_1099	Contig_448_length_1274
GFam_1100	Contig_450_length_1656
GFam_1101	Contig_449_length_3163
GFam_1102	Contig_455_length_926
GFam_1103	Contig_456_length_808
GFam_1104	Contig_457_length_806
GFam_1105	Contig_459_length_709
GFam_1106	Contig_461_length_936
GFam_1107	Contig_462_length_636
GFam_1108	Contig_458_length_1284
GFam_1109	Contig_466_length_617
GFam_1110	Contig_464_length_2181
GFam_1111	Contig_469_length_1418
GFam_1112	Contig_470_length_583
GFam_1113	Contig_471_length_579
GFam_1114	Contig_472_length_577
GFam_1115	Contig_474_length_566
GFam_1116	Contig_476_length_1163
GFam_1117	Contig_479_length_522
GFam_1118	Contig_475_length_1376
GFam_1119	Contig_480_length_637
GFam_1120	Contig_478_length_742
GFam_1121	Contig_481_length_578
GFam_1122	Contig_482_length_511
GFam_1123	Contig_483_length_517
GFam_1124	Contig_484_length_496
GFam_1125	Contig_488_length_437
GFam_1126	Contig_490_length_546
GFam_1127	Contig_491_length_513
GFam_1128	Contig_494_length_566
GFam_1129	Contig_497_length_467
GFam_1130	Contig_496_length_550
GFam_1131	Contig_498_length_472
GFam_1132	Contig_499_length_736
GFam_1133	Contig_500_length_583
GFam_1134	Contig_503_length_421
GFam_1135	Contig_504_length_657
GFam_1136	Contig_489_length_3119
GFam_1137	Contig_506_length_1098
GFam_1138	Contig_511_length_888
GFam_1139	Contig_513_length_599
GFam_1140	Contig_515_length_350
GFam_1141	Contig_514_length_455
GFam_1142	Contig_518_length_419
GFam_1143	Contig_517_length_720
GFam_1144	Contig_510_length_1422
GFam_1145	Contig_520_length_307
GFam_1146	Contig_523_length_428
GFam_1147	Contig_522_length_516
GFam_1148	Contig_521_length_876
GFam_1149	Contig_524_length_1067
GFam_1150	Contig_528_length_1968
GFam_1151	Contig_527_length_2418
GFam_1152	Contig_526_length_3622
GFam_1153	Contig_529_length_1548
GFam_1154	Contig_525_length_4261
GFam_1155	Contig_534_length_790
GFam_1156	Contig_533_length_1250
GFam_1157	Contig_532_length_1699
GFam_1158	Contig_540_length_680
GFam_1159	Contig_541_length_515
GFam_1160	Contig_536_length_2559
GFam_1161	Contig_546_length_1033
GFam_1162	Contig_545_length_1192
GFam_1163	Contig_544_length_1538
GFam_1164	Contig_549_length_470
GFam_1165	Contig_551_length_827
GFam_1166	Contig_550_length_1114
GFam_1167	Contig_553_length_662
GFam_1168	Contig_555_length_592
GFam_1169	Contig_543_length_5022
GFam_1170	Contig_554_length_756
GFam_1171	Contig_547_length_4796
GFam_1172	Contig_556_length_505
GFam_1173	Contig_558_length_395
GFam_1174	Contig_559_length_687
GFam_1175	Contig_557_length_1512
GFam_1176	Contig_564_length_944
GFam_1177	Contig_562_length_1439
GFam_1178	Contig_563_length_1520
GFam_1179	Contig_567_length_885
GFam_1180	Contig_566_length_1088
GFam_1181	Contig_569_length_864
GFam_1182	Contig_568_length_863
GFam_1183	Contig_570_length_1143
GFam_1184	Contig_573_length_704
GFam_1185	Contig_572_length_765
GFam_1186	Contig_571_length_1234
GFam_1187	Contig_575_length_665
GFam_1188	Contig_576_length_689
GFam_1189	Contig_577_length_595
GFam_1190	Contig_578_length_599
GFam_1191	Contig_580_length_588
GFam_1192	Contig_579_length_736
GFam_1193	Contig_582_length_963
GFam_1194	Contig_584_length_465
GFam_1195	Contig_585_length_902
GFam_1196	Contig_588_length_583
GFam_1197	Contig_586_length_861
GFam_1198	Contig_590_length_562
GFam_1199	Contig_589_length_449
GFam_1200	Contig_591_length_561
GFam_1201	Contig_593_length_442
GFam_1202	Contig_592_length_703
GFam_1203	Contig_594_length_517
GFam_1204	Contig_600_length_558
GFam_1205	Contig_605_length_438
GFam_1206	Contig_603_length_896
GFam_1207	Contig_606_length_733
GFam_1208	Contig_608_length_442
GFam_1209	Contig_604_length_1459
GFam_1210	Contig_610_length_405
GFam_1211	Contig_611_length_354
GFam_1212	Contig_609_length_907
GFam_1213	Contig_612_length_462
GFam_1214	Contig_613_length_551
GFam_1215	Contig_615_length_486
GFam_1216	Contig_616_length_386
GFam_1217	Contig_617_length_1031
GFam_1218	Contig_618_length_822
GFam_1219	Contig_620_length_999
GFam_1220	Contig_623_length_384
GFam_1221	Contig_622_length_599
GFam_1222	Contig_625_length_456
GFam_1223	Contig_624_length_819
GFam_1224	Contig_627_length_898
GFam_1225	Contig_628_length_785
GFam_1226	Contig_632_length_478
GFam_1227	Contig_630_length_1409
GFam_1228	Contig_634_length_640
GFam_1229	Contig_639_length_363
GFam_1230	Contig_637_length_542
GFam_1231	Contig_638_length_557
GFam_1232	Contig_644_length_424
GFam_1233	Contig_643_length_478
GFam_1234	Contig_642_length_581
GFam_1235	Contig_647_length_1309
GFam_1236	Contig_648_length_1238
GFam_1237	Contig_650_length_1162
GFam_1238	Contig_649_length_1171
GFam_1239	Contig_651_length_1026
GFam_1240	Contig_652_length_1074
GFam_1241	Contig_653_length_837
GFam_1242	Contig_654_length_1065
GFam_1243	Contig_655_length_1135
GFam_1244	Contig_658_length_762
GFam_1245	Contig_661_length_671
GFam_1246	Contig_665_length_583
GFam_1247	Contig_666_length_592
GFam_1248	Contig_663_length_1055
GFam_1249	Contig_667_length_570
GFam_1250	Contig_669_length_547
GFam_1251	Contig_668_length_596
GFam_1252	Contig_673_length_524
GFam_1253	Contig_672_length_702
GFam_1254	Contig_671_length_1007
GFam_1255	Contig_674_length_520
GFam_1256	Contig_670_length_1319
GFam_1257	Contig_675_length_520
GFam_1258	Contig_677_length_759
GFam_1259	Contig_679_length_550
GFam_1260	Contig_676_length_1385
GFam_1261	Contig_683_length_416
GFam_1262	Contig_681_length_628
GFam_1263	Contig_684_length_595
GFam_1264	Contig_685_length_574
GFam_1265	Contig_682_length_1464
GFam_1266	Contig_686_length_855
GFam_1267	Contig_689_length_451
GFam_1268	Contig_688_length_726
GFam_1269	Contig_690_length_475
GFam_1270	Contig_691_length_677
GFam_1271	Contig_693_length_401
GFam_1272	Contig_692_length_393
GFam_1273	Contig_694_length_728
GFam_1274	Contig_696_length_458
GFam_1275	Contig_698_length_364
GFam_1276	Contig_699_length_362
GFam_1277	Contig_697_length_767
GFam_1278	Contig_700_length_424
GFam_1279	Contig_703_length_358
GFam_1280	Contig_702_length_580
GFam_1281	Contig_704_length_489
GFam_1282	Contig_706_length_796
GFam_1283	Contig_709_length_916
GFam_1284	Contig_708_length_1326
GFam_1285	Contig_710_length_908
GFam_1286	Contig_713_length_560
GFam_1287	Contig_714_length_550
GFam_1288	Contig_715_length_580
GFam_1289	Contig_716_length_882
GFam_1290	Contig_719_length_1173
GFam_1291	Contig_718_length_1248
GFam_1292	Contig_720_length_1155
GFam_1293	Contig_722_length_991
GFam_1294	Contig_723_length_956
GFam_1295	Contig_726_length_794
GFam_1296	Contig_725_length_821
GFam_1297	Contig_727_length_793
GFam_1298	Contig_728_length_778
GFam_1299	Contig_730_length_727
GFam_1300	Contig_729_length_1229
GFam_1301	Contig_731_length_723
GFam_1302	Contig_732_length_718
GFam_1303	Contig_733_length_704
GFam_1304	Contig_734_length_638
GFam_1305	Contig_735_length_628
GFam_1306	Contig_737_length_594
GFam_1307	Contig_740_length_540
GFam_1308	Contig_738_length_587
GFam_1309	Contig_739_length_563
GFam_1310	Contig_741_length_534
GFam_1311	Contig_745_length_536
GFam_1312	Contig_744_length_868
GFam_1313	Contig_743_length_918
GFam_1314	Contig_746_length_504
GFam_1315	Contig_747_length_501
GFam_1316	Contig_748_length_674
GFam_1317	Contig_749_length_569
GFam_1318	Contig_750_length_864
GFam_1319	Contig_753_length_476
GFam_1320	Contig_752_length_480
GFam_1321	Contig_757_length_446
GFam_1322	Contig_756_length_452
GFam_1323	Contig_754_length_1013
GFam_1324	Contig_760_length_442
GFam_1325	Contig_761_length_478
GFam_1326	Contig_763_length_590
GFam_1327	Contig_762_length_1130
GFam_1328	Contig_766_length_691
GFam_1329	Contig_767_length_608
GFam_1330	Contig_768_length_583
GFam_1331	Contig_770_length_397
GFam_1332	Contig_772_length_752
GFam_1333	Contig_773_length_790
GFam_1334	Contig_775_length_403
GFam_1335	Contig_777_length_378
GFam_1336	Contig_776_length_481
GFam_1337	Contig_780_length_428
GFam_1338	Contig_778_length_866
GFam_1339	Contig_785_length_357
GFam_1340	Contig_782_length_517
GFam_1341	Contig_784_length_679
GFam_1342	Contig_783_length_810
GFam_1343	Contig_786_length_373
GFam_1344	Contig_791_length_590
GFam_1345	Contig_792_length_422
GFam_1346	Contig_788_length_1131
GFam_1347	Contig_789_length_1292
GFam_1348	Contig_790_length_1329
GFam_1349	Contig_793_length_582
GFam_1350	Contig_795_length_336
GFam_1351	Contig_794_length_509
GFam_1352	Contig_797_length_433
GFam_1353	Contig_798_length_390
GFam_1354	Contig_799_length_685
GFam_1355	Contig_801_length_483
GFam_1356	Contig_800_length_506
GFam_1357	Contig_803_length_515
GFam_1358	Contig_805_length_532
GFam_1359	Contig_806_length_431
GFam_1360	Contig_802_length_1724
GFam_1361	Contig_809_length_476
GFam_1362	Contig_808_length_620
GFam_1363	Contig_810_length_636
GFam_1364	Contig_812_length_622
GFam_1365	Contig_811_length_1056
GFam_1366	Contig_813_length_1036
GFam_1367	Contig_814_length_781
GFam_1368	Contig_815_length_939
GFam_1369	Contig_817_length_775
GFam_1370	Contig_820_length_403
GFam_1371	Contig_818_length_729
GFam_1372	Contig_819_length_598
GFam_1373	Contig_823_length_599
GFam_1374	Contig_822_length_700
GFam_1375	Contig_821_length_1083
GFam_1376	Contig_825_length_590
GFam_1377	Contig_824_length_943
GFam_1378	Contig_826_length_678
GFam_1379	Contig_827_length_441
GFam_1380	Contig_830_length_468
GFam_1381	Contig_829_length_646
GFam_1382	Contig_831_length_718
GFam_1383	Contig_833_length_350
GFam_1384	Contig_832_length_558
GFam_1385	Contig_828_length_1206
GFam_1386	Contig_841_length_946
GFam_1387	Contig_842_length_845
GFam_1388	Contig_845_length_728
GFam_1389	Contig_847_length_626
GFam_1390	Contig_846_length_1348
GFam_1391	Contig_849_length_523
GFam_1392	Contig_850_length_509
GFam_1393	Contig_851_length_491
GFam_1394	Contig_854_length_476
GFam_1395	Contig_853_length_1081
GFam_1396	Contig_855_length_451
GFam_1397	Contig_856_length_357
GFam_1398	Contig_857_length_677
GFam_1399	Contig_860_length_2817
GFam_1400	Contig_859_length_3371
GFam_1401	Contig_861_length_2565
GFam_1402	Contig_858_length_6549
GFam_1403	Contig_862_length_2340
GFam_1404	Contig_863_length_2184
GFam_1405	Contig_866_length_2022
GFam_1406	Contig_865_length_2049
GFam_1407	Contig_869_length_1677
GFam_1408	Contig_867_length_1819
GFam_1409	Contig_870_length_1614
GFam_1410	Contig_873_length_1562
GFam_1411	Contig_871_length_1731
GFam_1412	Contig_872_length_1562
GFam_1413	Contig_868_length_3988
GFam_1414	Contig_876_length_1485
GFam_1415	Contig_875_length_1495
GFam_1416	Contig_877_length_1446
GFam_1417	Contig_874_length_1507
GFam_1418	Contig_880_length_1301
GFam_1419	Contig_879_length_1324
GFam_1420	Contig_881_length_1263
GFam_1421	Contig_883_length_1188
GFam_1422	Contig_882_length_1847
GFam_1423	Contig_889_length_991
GFam_1424	Contig_890_length_958
GFam_1425	Contig_888_length_1181
GFam_1426	Contig_887_length_3043
GFam_1427	Contig_891_length_912
GFam_1428	Contig_892_length_889
GFam_1429	Contig_893_length_875
GFam_1430	Contig_895_length_805
GFam_1431	Contig_894_length_839
GFam_1432	Contig_896_length_803
GFam_1433	Contig_897_length_795
GFam_1434	Contig_899_length_777
GFam_1435	Contig_898_length_788
GFam_1436	Contig_901_length_826
GFam_1437	Contig_900_length_763
GFam_1438	Contig_902_length_739
GFam_1439	Contig_903_length_728
GFam_1440	Contig_905_length_715
GFam_1441	Contig_906_length_1108
GFam_1442	Contig_907_length_925
GFam_1443	Contig_904_length_1352
GFam_1444	Contig_908_length_685
GFam_1445	Contig_911_length_663
GFam_1446	Contig_912_length_658
GFam_1447	Contig_909_length_892
GFam_1448	Contig_916_length_634
GFam_1449	Contig_914_length_705
GFam_1450	Contig_913_length_657
GFam_1451	Contig_915_length_709
GFam_1452	Contig_917_length_628
GFam_1453	Contig_920_length_624
GFam_1454	Contig_918_length_626
GFam_1455	Contig_923_length_625
GFam_1456	Contig_921_length_965
GFam_1457	Contig_924_length_867
GFam_1458	Contig_925_length_582
GFam_1459	Contig_927_length_578
GFam_1460	Contig_928_length_588
GFam_1461	Contig_929_length_575
GFam_1462	Contig_930_length_732
GFam_1463	Contig_932_length_561
GFam_1464	Contig_933_length_624
GFam_1465	Contig_931_length_1306
GFam_1466	Contig_934_length_553
GFam_1467	Contig_935_length_564
GFam_1468	Contig_938_length_534
GFam_1469	Contig_937_length_840
GFam_1470	Contig_922_length_5951
GFam_1471	Contig_940_length_1037
GFam_1472	Contig_945_length_513
GFam_1473	Contig_944_length_491
GFam_1474	Contig_942_length_671
GFam_1475	Contig_946_length_511
GFam_1476	Contig_943_length_1086
GFam_1477	Contig_947_length_703
GFam_1478	Contig_948_length_683
GFam_1479	Contig_949_length_469
GFam_1480	Contig_950_length_636
GFam_1481	Contig_953_length_433
GFam_1482	Contig_951_length_877
GFam_1483	Contig_955_length_431
GFam_1484	Contig_958_length_424
GFam_1485	Contig_957_length_796
GFam_1486	Contig_956_length_953
GFam_1487	Contig_960_length_422
GFam_1488	Contig_959_length_589
GFam_1489	Contig_962_length_420
GFam_1490	Contig_961_length_696
GFam_1491	Contig_963_length_570
GFam_1492	Contig_966_length_423
GFam_1493	Contig_967_length_410
GFam_1494	Contig_968_length_412
GFam_1495	Contig_964_length_1367
GFam_1496	Contig_971_length_406
GFam_1497	Contig_970_length_425
GFam_1498	Contig_973_length_593
GFam_1499	Contig_972_length_669
GFam_1500	Contig_978_length_379
GFam_1501	Contig_974_length_1364
GFam_1502	Contig_979_length_570
GFam_1503	Contig_975_length_1526
GFam_1504	Contig_981_length_787
GFam_1505	Contig_984_length_368
GFam_1506	Contig_985_length_400
GFam_1507	Contig_983_length_725
GFam_1508	Contig_987_length_498
GFam_1509	Contig_989_length_361
GFam_1510	Contig_988_length_472
GFam_1511	Contig_990_length_388
GFam_1512	Contig_992_length_345
GFam_1513	Contig_986_length_1256
GFam_1514	Contig_993_length_433
GFam_1515	Contig_994_length_392
GFam_1516	Contig_995_length_559
GFam_1517	Contig_996_length_417
GFam_1518	Contig_998_length_332
GFam_1519	Contig_1000_length_328
GFam_1520	Contig_997_length_724
GFam_1521	Contig_1004_length_413
GFam_1522	Contig_1002_length_751
GFam_1523	Contig_1003_length_692
GFam_1524	Contig_1006_length_540
GFam_1525	Contig_1008_length_409
GFam_1526	Contig_1001_length_1339
GFam_1527	Contig_1009_length_401
GFam_1528	Contig_1010_length_318
GFam_1529	Contig_1011_length_562
GFam_1530	Contig_1013_length_479
GFam_1531	Contig_1015_length_3328
GFam_1532	Contig_1016_length_2609
GFam_1533	Contig_1017_length_2147
GFam_1534	Contig_1019_length_1820
GFam_1535	Contig_1022_length_1523
GFam_1536	Contig_1020_length_1723
GFam_1537	Contig_1021_length_1621
GFam_1538	Contig_1025_length_1387
GFam_1539	Contig_1023_length_1472
GFam_1540	Contig_1026_length_1255
GFam_1541	Contig_1028_length_1086
GFam_1542	Contig_1027_length_1211
GFam_1543	Contig_1029_length_1155
GFam_1544	Contig_1030_length_918
GFam_1545	Contig_1024_length_3425
GFam_1546	Contig_1033_length_879
GFam_1547	Contig_1035_length_804
GFam_1548	Contig_1034_length_1150
GFam_1549	Contig_1037_length_880
GFam_1550	Contig_1039_length_807
GFam_1551	Contig_1038_length_784
GFam_1552	Contig_1043_length_663
GFam_1553	Contig_1041_length_743
GFam_1554	Contig_1044_length_652
GFam_1555	Contig_1042_length_1506
GFam_1556	Contig_1040_length_1847
GFam_1557	Contig_1046_length_612
GFam_1558	Contig_1048_length_560
GFam_1559	Contig_1047_length_640
GFam_1560	Contig_1049_length_542
GFam_1561	Contig_1052_length_497
GFam_1562	Contig_1053_length_471
GFam_1563	Contig_1055_length_803
GFam_1564	Contig_1050_length_1564
GFam_1565	Contig_1056_length_590
GFam_1566	Contig_1057_length_520
GFam_1567	Contig_1054_length_762
GFam_1568	Contig_1058_length_356
GFam_1569	Contig_1059_length_605
GFam_1570	Contig_1062_length_549
GFam_1571	Contig_1064_length_611
GFam_1572	Contig_1066_length_1074
GFam_1573	Contig_1065_length_1529
GFam_1574	Contig_1068_length_724
GFam_1575	Contig_1069_length_723
GFam_1576	Contig_1070_length_654
GFam_1577	Contig_1072_length_460
GFam_1578	Contig_1071_length_1090
GFam_1579	Contig_1074_length_398
GFam_1580	Contig_1077_length_3286
GFam_1581	Contig_1060_length_8288
GFam_1582	Contig_1076_length_3836
GFam_1583	Contig_1079_length_1913
GFam_1584	Contig_1082_length_1143
GFam_1585	Contig_1083_length_1086
GFam_1586	Contig_1084_length_1515
GFam_1587	Contig_1085_length_984
GFam_1588	Contig_1086_length_945
GFam_1589	Contig_1087_length_944
GFam_1590	Contig_1089_length_1346
GFam_1591	Contig_1090_length_743
GFam_1592	Contig_1092_length_713
GFam_1593	Contig_1091_length_1305
GFam_1594	Contig_1093_length_1048
GFam_1595	Contig_1096_length_602
GFam_1596	Contig_1095_length_611
GFam_1597	Contig_1098_length_560
GFam_1598	Contig_1097_length_902
GFam_1599	Contig_1100_length_534
GFam_1600	Contig_1099_length_859
GFam_1601	Contig_1102_length_787
GFam_1602	Contig_1101_length_857
GFam_1603	Contig_1103_length_1437
GFam_1604	Contig_1107_length_360
GFam_1605	Contig_1105_length_1593
GFam_1606	Contig_1078_length_13085
GFam_1607	Contig_1109_length_1709
GFam_1608	Contig_1111_length_1615
GFam_1609	Contig_1108_length_2819
GFam_1610	Contig_1112_length_1208
GFam_1611	Contig_1114_length_1086
GFam_1612	Contig_1115_length_1048
GFam_1613	Contig_1113_length_1092
GFam_1614	Contig_1117_length_848
GFam_1615	Contig_1118_length_773
GFam_1616	Contig_1121_length_672
GFam_1617	Contig_1120_length_693
GFam_1618	Contig_1123_length_629
GFam_1619	Contig_1122_length_671
GFam_1620	Contig_1126_length_695
GFam_1621	Contig_1124_length_1326
GFam_1622	Contig_1129_length_545
GFam_1623	Contig_1130_length_535
GFam_1624	Contig_1131_length_573
GFam_1625	Contig_1135_length_419
GFam_1626	Contig_1136_length_405
GFam_1627	Contig_1137_length_393
GFam_1628	Contig_1139_length_382
GFam_1629	Contig_1138_length_454
GFam_1630	Contig_1140_length_484
GFam_1631	Contig_1142_length_452
GFam_1632	Contig_1144_length_1827
GFam_1633	Contig_1145_length_1910
GFam_1634	Contig_1146_length_1651
GFam_1635	Contig_1148_length_1470
GFam_1636	Contig_1149_length_1393
GFam_1637	Contig_1147_length_1610
GFam_1638	Contig_1143_length_3677
GFam_1639	Contig_1151_length_1289
GFam_1640	Contig_1152_length_1263
GFam_1641	Contig_1153_length_1156
GFam_1642	Contig_1157_length_848
GFam_1643	Contig_1158_length_845
GFam_1644	Contig_1159_length_825
GFam_1645	Contig_1160_length_788
GFam_1646	Contig_1161_length_786
GFam_1647	Contig_1162_length_782
GFam_1648	Contig_1163_length_700
GFam_1649	Contig_1164_length_695
GFam_1650	Contig_1165_length_670
GFam_1651	Contig_1166_length_768
GFam_1652	Contig_1167_length_797
GFam_1653	Contig_1169_length_586
GFam_1654	Contig_1170_length_726
GFam_1655	Contig_1171_length_590
GFam_1656	Contig_1168_length_1229
GFam_1657	Contig_1174_length_542
GFam_1658	Contig_1173_length_544
GFam_1659	Contig_1178_length_524
GFam_1660	Contig_1180_length_511
GFam_1661	Contig_1181_length_510
GFam_1662	Contig_1177_length_1089
GFam_1663	Contig_1183_length_537
GFam_1664	Contig_1184_length_503
GFam_1665	Contig_1185_length_512
GFam_1666	Contig_1187_length_479
GFam_1667	Contig_1186_length_514
GFam_1668	Contig_1188_length_474
GFam_1669	Contig_1189_length_460
GFam_1670	Contig_1190_length_453
GFam_1671	Contig_1192_length_482
GFam_1672	Contig_1191_length_440
GFam_1673	Contig_1193_length_438
GFam_1674	Contig_1196_length_433
GFam_1675	Contig_1197_length_433
GFam_1676	Contig_1194_length_748
GFam_1677	Contig_1199_length_446
GFam_1678	Contig_1200_length_586
GFam_1679	Contig_1205_length_526
GFam_1680	Contig_1204_length_618
GFam_1681	Contig_1206_length_707
GFam_1682	Contig_1207_length_423
GFam_1683	Contig_1208_length_725
GFam_1684	Contig_1209_length_431
GFam_1685	Contig_1202_length_1406
GFam_1686	Contig_1210_length_603
GFam_1687	Contig_1212_length_389
GFam_1688	Contig_1211_length_478
GFam_1689	Contig_1213_length_547
GFam_1690	Contig_1215_length_424
GFam_1691	Contig_1214_length_388
GFam_1692	Contig_1217_length_377
GFam_1693	Contig_1218_length_376
GFam_1694	Contig_1219_length_388
GFam_1695	Contig_1220_length_373
GFam_1696	Contig_1222_length_370
GFam_1697	Contig_1221_length_540
GFam_1698	Contig_1225_length_366
GFam_1699	Contig_1226_length_358
GFam_1700	Contig_1224_length_735
GFam_1701	Contig_1227_length_447
GFam_1702	Contig_1229_length_468
GFam_1703	Contig_1228_length_587
GFam_1704	Contig_1230_length_351
GFam_1705	Contig_1231_length_351
GFam_1706	Contig_1232_length_350
GFam_1707	Contig_1233_length_429
GFam_1708	Contig_1236_length_408
GFam_1709	Contig_1237_length_440
GFam_1710	Contig_1241_length_316
GFam_1711	Contig_1238_length_830
GFam_1712	Contig_1240_length_612
GFam_1713	Contig_1239_length_813
GFam_1714	Contig_1243_length_405
GFam_1715	Contig_1244_length_385
GFam_1716	Contig_1242_length_612
GFam_1717	Contig_1247_length_339
GFam_1718	Contig_1248_length_373
GFam_1719	Contig_1246_length_618
GFam_1720	Contig_1250_length_423
GFam_1721	Contig_1252_length_340
GFam_1722	Contig_1249_length_764
GFam_1723	Contig_1254_length_922
GFam_1724	Contig_1251_length_1624
GFam_1725	Contig_1256_length_1068
GFam_1726	Contig_1258_length_1245
GFam_1727	Contig_1263_length_1185
GFam_1728	Contig_1264_length_1103
GFam_1729	Contig_1265_length_877
GFam_1730	Contig_1267_length_807
GFam_1731	Contig_1269_length_667
GFam_1732	Contig_1270_length_645
GFam_1733	Contig_1259_length_5075
GFam_1734	Contig_1268_length_1965
GFam_1735	Contig_1272_length_688
GFam_1736	Contig_1273_length_756
GFam_1737	Contig_1274_length_543
GFam_1738	Contig_1271_length_774
GFam_1739	Contig_1278_length_523
GFam_1740	Contig_1279_length_507
GFam_1741	Contig_1275_length_1085
GFam_1742	Contig_1280_length_460
GFam_1743	Contig_1283_length_482
GFam_1744	Contig_1285_length_608
GFam_1745	Contig_1284_length_610
GFam_1746	Contig_1286_length_442
GFam_1747	Contig_1288_length_416
GFam_1748	Contig_1290_length_592
GFam_1749	Contig_1289_length_436
GFam_1750	Contig_1292_length_362
GFam_1751	Contig_1294_length_356
GFam_1752	Contig_1293_length_473
GFam_1753	Contig_1291_length_573
GFam_1754	Contig_1297_length_449
GFam_1755	Contig_1295_length_780
GFam_1756	Contig_1298_length_659
GFam_1757	Contig_1299_length_370
GFam_1758	Contig_1303_length_1367
GFam_1759	Contig_1301_length_2478
GFam_1760	Contig_1302_length_2419
GFam_1761	Contig_1304_length_1307
GFam_1762	Contig_1305_length_1276
GFam_1763	Contig_1306_length_1185
GFam_1764	Contig_1308_length_1091
GFam_1765	Contig_1307_length_1165
GFam_1766	Contig_1309_length_1054
GFam_1767	Contig_1310_length_1048
GFam_1768	Contig_1312_length_1003
GFam_1769	Contig_1311_length_1021
GFam_1770	Contig_1313_length_987
GFam_1771	Contig_1315_length_922
GFam_1772	Contig_1316_length_863
GFam_1773	Contig_1314_length_928
GFam_1774	Contig_1317_length_792
GFam_1775	Contig_1319_length_770
GFam_1776	Contig_1320_length_767
GFam_1777	Contig_1318_length_1047
GFam_1778	Contig_1321_length_861
GFam_1779	Contig_1323_length_757
GFam_1780	Contig_1326_length_728
GFam_1781	Contig_1327_length_995
GFam_1782	Contig_1328_length_719
GFam_1783	Contig_1324_length_1969
GFam_1784	Contig_1331_length_707
GFam_1785	Contig_1330_length_709
GFam_1786	Contig_1332_length_708
GFam_1787	Contig_1334_length_654
GFam_1788	Contig_1333_length_654
GFam_1789	Contig_1329_length_1523
GFam_1790	Contig_1335_length_648
GFam_1791	Contig_1338_length_628
GFam_1792	Contig_1340_length_619
GFam_1793	Contig_1336_length_1218
GFam_1794	Contig_1342_length_590
GFam_1795	Contig_1344_length_583
GFam_1796	Contig_1345_length_580
GFam_1797	Contig_1347_length_566
GFam_1798	Contig_1348_length_562
GFam_1799	Contig_1349_length_558
GFam_1800	Contig_1353_length_667
GFam_1801	Contig_1350_length_1199
GFam_1802	Contig_1352_length_980
GFam_1803	Contig_1354_length_560
GFam_1804	Contig_1355_length_549
GFam_1805	Contig_1357_length_543
GFam_1806	Contig_1358_length_699
GFam_1807	Contig_1360_length_529
GFam_1808	Contig_1364_length_800
GFam_1809	Contig_1365_length_552
GFam_1810	Contig_1366_length_515
GFam_1811	Contig_1367_length_511
GFam_1812	Contig_1368_length_601
GFam_1813	Contig_1370_length_503
GFam_1814	Contig_1371_length_502
GFam_1815	Contig_1372_length_501
GFam_1816	Contig_1375_length_588
GFam_1817	Contig_1377_length_487
GFam_1818	Contig_1376_length_491
GFam_1819	Contig_1374_length_734
GFam_1820	Contig_1378_length_498
GFam_1821	Contig_1380_length_488
GFam_1822	Contig_1379_length_482
GFam_1823	Contig_1383_length_471
GFam_1824	Contig_1382_length_472
GFam_1825	Contig_1384_length_546
GFam_1826	Contig_1385_length_656
GFam_1827	Contig_1386_length_456
GFam_1828	Contig_1387_length_598
GFam_1829	Contig_1390_length_446
GFam_1830	Contig_1391_length_452
GFam_1831	Contig_1392_length_449
GFam_1832	Contig_1393_length_441
GFam_1833	Contig_1388_length_1206
GFam_1834	Contig_1395_length_439
GFam_1835	Contig_1394_length_489
GFam_1836	Contig_1397_length_429
GFam_1837	Contig_1398_length_419
GFam_1838	Contig_1396_length_827
GFam_1839	Contig_1400_length_625
GFam_1840	Contig_1401_length_506
GFam_1841	Contig_1402_length_417
GFam_1842	Contig_1403_length_417
GFam_1843	Contig_1404_length_414
GFam_1844	Contig_1405_length_410
GFam_1845	Contig_1407_length_410
GFam_1846	Contig_1409_length_408
GFam_1847	Contig_1406_length_777
GFam_1848	Contig_1410_length_405
GFam_1849	Contig_1412_length_460
GFam_1850	Contig_1411_length_488
GFam_1851	Contig_1415_length_397
GFam_1852	Contig_1419_length_421
GFam_1853	Contig_1422_length_390
GFam_1854	Contig_1423_length_477
GFam_1855	Contig_1421_length_1228
GFam_1856	Contig_1425_length_473
GFam_1857	Contig_1426_length_405
GFam_1858	Contig_1428_length_375
GFam_1859	Contig_1424_length_1497
GFam_1860	Contig_1430_length_512
GFam_1861	Contig_1429_length_959
GFam_1862	Contig_1433_length_432
GFam_1863	Contig_1436_length_565
GFam_1864	Contig_1431_length_1331
GFam_1865	Contig_1437_length_362
GFam_1866	Contig_1441_length_376
GFam_1867	Contig_1439_length_495
GFam_1868	Contig_1444_length_455
GFam_1869	Contig_1442_length_499
GFam_1870	Contig_1445_length_466
GFam_1871	Contig_1447_length_369
GFam_1872	Contig_1446_length_624
GFam_1873	Contig_1449_length_385
GFam_1874	Contig_1448_length_521
GFam_1875	Contig_1451_length_411
GFam_1876	Contig_1452_length_346
GFam_1877	Contig_1453_length_402
GFam_1878	Contig_1454_length_560
GFam_1879	Contig_1450_length_976
GFam_1880	Contig_1455_length_625
GFam_1881	Contig_1457_length_335
GFam_1882	Contig_1460_length_378
GFam_1883	Contig_1458_length_578
GFam_1884	Contig_1459_length_632
GFam_1885	Contig_1462_length_525
GFam_1886	Contig_1464_length_614
GFam_1887	Contig_1463_length_885
GFam_1888	Contig_1465_length_586
GFam_1889	Contig_1467_length_342
GFam_1890	Contig_1461_length_1570
GFam_1891	Contig_1466_length_555
GFam_1892	Contig_1468_length_377
GFam_1893	Contig_1470_length_358
GFam_1894	Contig_1469_length_425
GFam_1895	Contig_1471_length_324
GFam_1896	Contig_1475_length_338
GFam_1897	Contig_1473_length_327
GFam_1898	Contig_1474_length_406
GFam_1899	Contig_1472_length_530
GFam_1900	Contig_1478_length_339
GFam_1901	Contig_1477_length_436
GFam_1902	Contig_1476_length_417
GFam_1903	Contig_1482_length_337
GFam_1904	Contig_1479_length_979
GFam_1905	Contig_1483_length_866
GFam_1906	Contig_1485_length_516
GFam_1907	Contig_1484_length_760
GFam_1908	Contig_1486_length_634
GFam_1909	Contig_1488_length_670
GFam_1910	Contig_1489_length_330
GFam_1911	Contig_1487_length_789
GFam_1912	Contig_1480_length_1945
GFam_1913	Contig_1493_length_397
GFam_1914	Contig_1490_length_1051
GFam_1915	Contig_1494_length_1317
GFam_1916	Contig_1496_length_1787
GFam_1917	Contig_1497_length_1609
GFam_1918	Contig_1498_length_1456
GFam_1919	Contig_1499_length_1282
GFam_1920	Contig_1501_length_1233
GFam_1921	Contig_1500_length_1262
GFam_1922	Contig_1503_length_1201
GFam_1923	Contig_1504_length_1132
GFam_1924	Contig_1502_length_1230
GFam_1925	Contig_1506_length_1096
GFam_1926	Contig_1507_length_1057
GFam_1927	Contig_1508_length_1044
GFam_1928	Contig_1509_length_1016
GFam_1929	Contig_1510_length_1001
GFam_1930	Contig_1513_length_966
GFam_1931	Contig_1514_length_964
GFam_1932	Contig_1516_length_886
GFam_1933	Contig_1517_length_873
GFam_1934	Contig_1518_length_855
GFam_1935	Contig_1521_length_820
GFam_1936	Contig_1524_length_788
GFam_1937	Contig_1523_length_793
GFam_1938	Contig_1525_length_776
GFam_1939	Contig_1526_length_775
GFam_1940	Contig_1528_length_751
GFam_1941	Contig_1530_length_748
GFam_1942	Contig_1532_length_731
GFam_1943	Contig_1531_length_1045
GFam_1944	Contig_1535_length_697
GFam_1945	Contig_1534_length_698
GFam_1946	Contig_1536_length_691
GFam_1947	Contig_1538_length_684
GFam_1948	Contig_1539_length_677
GFam_1949	Contig_1540_length_673
GFam_1950	Contig_1541_length_671
GFam_1951	Contig_1542_length_729
GFam_1952	Contig_1543_length_656
GFam_1953	Contig_1545_length_646
GFam_1954	Contig_1544_length_764
GFam_1955	Contig_1546_length_661
GFam_1956	Contig_1548_length_635
GFam_1957	Contig_1549_length_629
GFam_1958	Contig_1551_length_611
GFam_1959	Contig_1552_length_606
GFam_1960	Contig_1553_length_603
GFam_1961	Contig_1555_length_599
GFam_1962	Contig_1556_length_590
GFam_1963	Contig_1557_length_589
GFam_1964	Contig_1559_length_588
GFam_1965	Contig_1558_length_616
GFam_1966	Contig_1560_length_588
GFam_1967	Contig_1561_length_583
GFam_1968	Contig_1562_length_582
GFam_1969	Contig_1563_length_580
GFam_1970	Contig_1564_length_569
GFam_1971	Contig_1565_length_569
GFam_1972	Contig_1566_length_567
GFam_1973	Contig_1567_length_784
GFam_1974	Contig_1568_length_591
GFam_1975	Contig_1569_length_563
GFam_1976	Contig_1570_length_563
GFam_1977	Contig_1571_length_563
GFam_1978	Contig_1573_length_561
GFam_1979	Contig_1574_length_559
GFam_1980	Contig_1575_length_557
GFam_1981	Contig_1576_length_613
GFam_1982	Contig_1578_length_550
GFam_1983	Contig_1581_length_541
GFam_1984	Contig_1582_length_541
GFam_1985	Contig_1583_length_539
GFam_1986	Contig_1584_length_538
GFam_1987	Contig_1585_length_535
GFam_1988	Contig_1586_length_532
GFam_1989	Contig_1587_length_532
GFam_1990	Contig_1580_length_1576
GFam_1991	Contig_1588_length_540
GFam_1992	Contig_1590_length_524
GFam_1993	Contig_1591_length_535
GFam_1994	Contig_1592_length_512
GFam_1995	Contig_1593_length_583
GFam_1996	Contig_1595_length_526
GFam_1997	Contig_1598_length_504
GFam_1998	Contig_1596_length_1087
GFam_1999	Contig_1597_length_541
GFam_2000	Contig_1601_length_502
[truncated: 8,847 more rows]
[truncated: 98 more columns]
