# Supplementary material for: Exploration of the Germline Genome of the Ciliate Chilodonella uncinata through Single-Cell Omics (Transcriptomics and Genomics)
Source: mBio. 2018 Jan 9;9(1):e01836-17. doi: 10.1128/mBio.01836-17 (PMC5760741; doi:10.1128/mBio.01836-17)
Supplement: TABLE S4 [file mbo001183657st4.txt]

Gene Family	Vegetative	Conjugation	Amitosis
GFam_1	2	145	0
GFam_2	5	64	22
GFam_3	13	46	11
GFam_4	5	16	21
GFam_5	4	24	6
GFam_6	1	17	11
GFam_7	1	19	4
GFam_8	1	17	4
GFam_9	2	10	5
GFam_10	2	8	2
GFam_11	6	4	1
GFam_12	1	6	4
GFam_13	2	6	2
GFam_14	3	5	2
GFam_15	2	4	4
GFam_16	1	2	7
GFam_17	2	6	2
GFam_18	1	3	5
GFam_19	5	3	1
GFam_20	0	6	2
GFam_21	1	7	0
GFam_22	1	7	0
GFam_23	0	4	3
GFam_24	1	3	2
GFam_25	6	1	0
